# Supplementary material for: The Mobilome-Enriched Genome of the Competence-Deficient Streptococcus pneumoniae BM6001, the Original Host of Integrative Conjugative Element Tn5253, Is Phylogenetically Distinct from Historical Pneumococcal Genomes
Source: Microorganisms. 2023 Jun 23;11(7):1646. doi: 10.3390/microorganisms11071646 (PMC10383233; doi:10.3390/microorganisms11071646)
Supplement: Supplementary file 1 [file microorganisms-11-01646-s001.zip]

Archive with 5 entries (5 files):
- Table S1 Colombini et al.pdf
- Table S2 Colombini et al.pdf
- Table S3 Colombini et al.pdf
- Table S4 Colombini et al.pdf
- Table S5 Colombini et al.xlsx
