# Supplementary material for: The Mobilome-Enriched Genome of the Competence-Deficient Streptococcus pneumoniae BM6001, the Original Host of Integrative Conjugative Element Tn5253, Is Phylogenetically Distinct from Historical Pneumococcal Genomes
Source: Microorganisms. 2023 Jun 23;11(7):1646. doi: 10.3390/microorganisms11071646 (PMC10383233; doi:10.3390/microorganisms11071646)
Supplement: Supplementary file 1 [file microorganisms-11-01646-s001.zip › Table S5 Colombini et al.xlsx]

## Sheet: Table S5
Table S5. Core and accessory genome distances generated with pp-sketchlib
Query	Reference	Core	Accessory
10F_2	11C_1	0.076339245	0.5807867
10F_2	12F_2	0.084888935	0.5719383
10F_2	12F_3	0.093922794	0.56012267
10F_2	12F_5	0.08675027	0.5232875
10F_2	12F_6	0.080840886	0.57414716
10F_2	14_2	0.091555774	0.52010363
10F_2	14_3	0.06676042	0.6467439
10F_2	14_4	0.078487515	0.586337
10F_2	14_5	0.07391387	0.6303669
10F_2	14_7	0.07251227	0.62101024
10F_2	14_8	0.07974893	0.61531097
10F_2	14_9	0.047593057	0.36140096
10F_2	17F_1	0.07588148	0.5277684
10F_2	17F_2	0.07355231	0.60906565
10F_2	17F_3	0.0701226	0.6382592
10F_2	17F_4	0.06756097	0.612412
10F_2	18B_2	0.044243515	0.53319633
10F_2	18C_2	0.09006572	0.549127
10F_2	18C_3	0.07522613	0.61116827
10F_2	18F_1	0.09439182	0.5550616
10F_2	19F_10	0.06927198	0.6045544
10F_2	19F_11	0.085644126	0.5753499
10F_2	19F_5	0.06920695	0.55039036
10F_2	19F_8	0.09712541	0.5567633
10F_2	2231	0.081370234	0.6086775
10F_2	22A_2	0.07764357	0.50448906
10F_2	23A_2	0.08654207	0.5377654
10F_2	23F_10	0.07873744	0.5953784
10F_2	23F_4	0.08756542	0.56299394
10F_2	23F_5	0.07424533	0.5903653
10F_2	2859	0.06980109	0.6561637
10F_2	2_2	0.08192009	0.5593815
10F_2	2_3	0.072847545	0.6427193
10F_2	35C_2	0.09984082	0.5351639
10F_2	670	0.052800477	0.67590606
10F_2	7A_2	0.081364155	0.55033696
10F_2	7B_2	0.07622582	0.57586884
10F_2	7F_2	0.091905594	0.5522398
10F_2	7F_3	0.077008605	0.5989477
10F_2	7F_4	0.09014267	0.5820205
10F_2	9A_1	0.07244712	0.60810983
10F_2	9L_2	0.08008021	0.5898306
10F_2	9N_2	0.09506762	0.54771376
10F_2	9V_4	0.07292229	0.6132811
10F_2	9V_5	0.06939608	0.6338686
10F_2	9V_6	0.086245656	0.6001562
10F_2	Ala243	0.08660632	0.6165172
10F_2	Ala292	0.08489573	0.5679889
10F_2	BM4200	0.06220275	0.65445346
10F_2	BM6001	0.053795636	0.6687281
10F_2	BS455	0.05287659	0.6907853
10F_2	CDC1087-00	0.052859247	0.6834843
10F_2	CDC1873-00	0.05437696	0.67879605
10F_2	D39	0.05194682	0.67438966
10F_2	G54	0.05319041	0.6820612
10F_2	GA04375	0.05359286	0.6851796
10F_2	GA07228	0.051964104	0.6859206
10F_2	GA07643	0.052413225	0.6870613
10F_2	GA08780	0.051867485	0.68391454
10F_2	GA11184	0.052392006	0.6804085
10F_2	GA11304	0.052839756	0.6817833
10F_2	GA11426	0.05337107	0.6708697
10F_2	GA11663	0.052147686	0.6880843
10F_2	GA13338	0.052862406	0.685826
10F_2	GA13455	0.05332911	0.67916715
10F_2	GA13494	0.0528543	0.6768467
10F_2	GA13637	0.05106342	0.67921126
10F_2	GA13856	0.051885605	0.68819094
10F_2	Greece6B-22	0.05209148	0.3763064
10F_2	ICE11	0.08113271	0.55759114
10F_2	ICE13	0.06289637	0.6619872
10F_2	ICE22	0.08564472	0.58828795
10F_2	ICE23	0.06416762	0.6543571
10F_2	JJA	0.05330366	0.67135495
10F_2	Kor_136	0.079850376	0.613567
10F_2	Maryland6B-17	0.082086086	0.57339466
10F_2	NCTC7465	0.052138686	0.68297094
10F_2	Netherlands14-35	0.081615806	0.5974828
10F_2	Netherlands18C-36	0.064842165	0.6074816
10F_2	Netherlands7F-39	0.07622278	0.59960306
10F_2	PN1	0.06205988	0.6249659
10F_2	PN2	0.06308985	0.62018955
10F_2	R6	0.05175203	0.6758952
10F_2	S-Africa19A-13	0.08736688	0.55360895
10F_2	S-Africa6B-8	0.058576584	0.6177609
10F_2	SA1	0.0631032	0.59967446
10F_2	SA10	0.064356565	0.62080455
10F_2	SA11	0.06056869	0.5977849
10F_2	SA12	0.06056261	0.60360825
10F_2	SA13	0.06239623	0.62470514
10F_2	SA14	0.062259912	0.61184394
10F_2	SA142_Croucher	0.060859323	0.6055541
10F_2	SA15	0.06273073	0.6238813
10F_2	SA151_Croucher	0.07234222	0.6215114
10F_2	SA16	0.06022179	0.63537455
10F_2	SA17	0.0624817	0.6204238
10F_2	SA18	0.059115887	0.6166141
10F_2	SA19	0.06364572	0.61729753
10F_2	SA20	0.06343937	0.61292446
10F_2	SA21	0.06674439	0.59670854
10F_2	SA22	0.061914682	0.61784756
10F_2	SA23	0.060308278	0.6155968
10F_2	SA24	0.065292	0.60477483
10F_2	SA25	0.06230682	0.6016544
10F_2	SA26	0.06192714	0.6179811
10F_2	SA27	0.06315005	0.61290574
10F_2	SA28	0.061856747	0.6094897
10F_2	SA3	0.06677109	0.5969693
10F_2	SA31	0.061274588	0.6280047
10F_2	SA32	0.063528836	0.6121079
10F_2	SA34	0.05953771	0.6109384
10F_2	SA35	0.06205511	0.59480345
10F_2	SA36	0.05913043	0.6253574
10F_2	SA37	0.06252259	0.62592506
10F_2	SA38	0.060591757	0.636176
10F_2	SA39	0.06309813	0.62093276
10F_2	SA4	0.06394905	0.6243577
10F_2	SA41	0.059661627	0.626039
10F_2	SA42	0.06287998	0.6118483
10F_2	SA43	0.06284261	0.6057505
10F_2	SA44	0.06267089	0.6178092
10F_2	SA45	0.06169355	0.6286774
10F_2	SA47	0.06473392	0.6166184
10F_2	SA48	0.06320208	0.62515676
10F_2	SA49	0.063931346	0.61229384
10F_2	SA5	0.06488198	0.6166512
10F_2	SA51	0.06298405	0.6195029
10F_2	SA52	0.06383908	0.6063405
10F_2	SA53	0.06204635	0.61280644
10F_2	SA54	0.060207427	0.6240057
10F_2	SA55	0.06196314	0.6241803
10F_2	SA56	0.062345386	0.6193855
10F_2	SA57	0.06566304	0.6124249
10F_2	SA58	0.06315428	0.6210736
10F_2	SA59	0.06155485	0.62710357
10F_2	SA6	0.06366384	0.6158253
10F_2	SA60	0.06396818	0.6065644
10F_2	SA61	0.06378412	0.62100184
10F_2	SA62	0.061979294	0.62178695
10F_2	SA63	0.059683263	0.6278498
10F_2	SA64	0.061318934	0.62962574
10F_2	SA66	0.061436057	0.60684943
10F_2	SA67	0.05960369	0.63244104
10F_2	SA68	0.06372398	0.60650146
10F_2	SA69	0.065233946	0.6240895
10F_2	SA7	0.06746447	0.60586476
10F_2	SA70	0.06062597	0.6142931
10F_2	SA71	0.05843997	0.61761594
10F_2	SA72	0.06327444	0.6009253
10F_2	SA73	0.060693026	0.63639224
10F_2	SA74	0.06413245	0.61362445
10F_2	SA75	0.06535858	0.61061436
10F_2	SA76	0.060649514	0.6250663
10F_2	SA77	0.06255865	0.61973053
10F_2	SA78	0.05860877	0.61505353
10F_2	SA79	0.058875203	0.61938405
10F_2	SA8	0.06448817	0.6215508
10F_2	SA80	0.06165129	0.6283461
10F_2	SA81	0.06014037	0.6074947
10F_2	SA82	0.0619601	0.58255297
10F_2	SA83	0.058497787	0.6160908
10F_2	SA84	0.06255877	0.6173416
10F_2	SA9	0.06237614	0.6005751
10F_2	SB33	0.068008065	0.62917113
10F_2	SP14-BS292	0.053170085	0.68319005
10F_2	SPnINV104B	0.05165106	0.6851176
10F_2	SPnINV200	0.05290836	0.68008757
10F_2	Sp99_4038	0.05193144	0.68675876
10F_2	Sp99_4039	0.051945448	0.6866458
10F_2	Spain14-5	0.06905413	0.59397584
10F_2	Spain23F-1	0.052724957	0.6816509
10F_2	Spain6B-2	0.06905937	0.64778876
10F_2	TIGR4	0.053243577	0.6725985
10F_2	Taiwan19F-14	0.0686419	0.62651825
10F_2	Taiwan23F-15	0.08326614	0.57516205
10F_2	Tennessee14-18	0.0866096	0.56435937
10F_2	Tennessee23F-4	0.07824242	0.6019341
10F_2	USA18	0.08353561	0.60094607
10F_2	USA2	0.04422146	0.41122335
10F_2	USA20	0.07027888	0.6210779
10F_2	USA23	0.06095916	0.62477624
10F_2	USA24	0.06533486	0.6064971
10F_2	USA26	0.059995472	0.6385105
10F_2	USA27	0.060835242	0.6255077
10F_2	USA28	0.059977293	0.63426435
10F_2	USA31	0.06370443	0.6054559
10F_2	USA33	0.061270356	0.6317396
10F_2	USA34	0.06636566	0.60001945
10F_2	USA35	0.058836043	0.622795
10F_2	USA39	0.061980188	0.624172
10F_2	USA42	0.063934386	0.6235904
10F_2	USA47	0.061606586	0.60564643
10F_2	USA48	0.0632143	0.60636103
10F_2	USA6	0.07150334	0.6379404
10F_2	USA9	0.07297337	0.62366176
11C_1	12F_2	0.093625665	0.5147499
11C_1	12F_3	0.094055474	0.5244466
11C_1	12F_5	0.09290165	0.4982884
11C_1	12F_6	0.09332931	0.55421746
11C_1	14_2	0.08160281	0.51500595
11C_1	14_3	0.06504202	0.6212975
11C_1	14_4	0.07133484	0.57830673
11C_1	14_5	0.073194444	0.646971
11C_1	14_7	0.069443464	0.6363152
11C_1	14_8	0.076088965	0.53426814
11C_1	14_9	0.071174085	0.6026156
11C_1	17F_1	0.08418906	0.5066061
11C_1	17F_2	0.044885695	0.38043052
11C_1	17F_3	0.07115078	0.6224976
11C_1	17F_4	0.075840294	0.5951798
11C_1	18B_2	0.09302139	0.53712416
11C_1	18C_2	0.094037294	0.5334244
11C_1	18C_3	0.074436665	0.644337
11C_1	18F_1	0.09482467	0.56111884
11C_1	19F_10	0.07169473	0.64172864
11C_1	19F_11	0.08213532	0.5527853
11C_1	19F_5	0.07263255	0.6308914
11C_1	19F_8	0.10062164	0.5374302
11C_1	2231	0.079957426	0.6210159
11C_1	22A_2	0.08179301	0.5832645
11C_1	23A_2	0.085445225	0.5752947
11C_1	23F_10	0.05022043	0.45452136
11C_1	23F_4	0.08900827	0.57618713
11C_1	23F_5	0.07143128	0.58793736
11C_1	2859	0.069601774	0.63752437
11C_1	2_2	0.08056086	0.55026174
11C_1	2_3	0.070453525	0.648559
11C_1	35C_2	0.09129512	0.5128851
11C_1	670	0.054103315	0.6925215
11C_1	7A_2	0.077962816	0.53963244
11C_1	7B_2	0.07611352	0.6005217
11C_1	7F_2	0.09342462	0.49310595
11C_1	7F_3	0.07457644	0.60363626
11C_1	7F_4	0.094210505	0.5361804
11C_1	9A_1	0.07695526	0.60009384
11C_1	9L_2	0.073660016	0.612687
11C_1	9N_2	0.08901137	0.4948644
11C_1	9V_4	0.074038565	0.53501534
11C_1	9V_5	0.055342615	0.4418742
11C_1	9V_6	0.08676851	0.54987204
11C_1	Ala243	0.08586222	0.57990396
11C_1	Ala292	0.08156407	0.58974063
11C_1	BM4200	0.06456816	0.63696885
11C_1	BM6001	0.053478897	0.6932771
11C_1	BS455	0.054374695	0.69834536
11C_1	CDC1087-00	0.051945508	0.70864046
11C_1	CDC1873-00	0.053718686	0.7030673
11C_1	D39	0.052613735	0.69561875
11C_1	G54	0.053841293	0.69740665
11C_1	GA04375	0.053299487	0.7080041
11C_1	GA07228	0.052339733	0.70031214
11C_1	GA07643	0.053495705	0.7015903
11C_1	GA08780	0.053487122	0.6879022
11C_1	GA11184	0.051042914	0.7047466
11C_1	GA11304	0.0539034	0.6961082
11C_1	GA11426	0.05240214	0.7000904
11C_1	GA11663	0.052747488	0.7018619
11C_1	GA13338	0.053366303	0.695638
11C_1	GA13455	0.053909898	0.6972997
11C_1	GA13494	0.049473524	0.6813786
11C_1	GA13637	0.052084923	0.6978977
11C_1	GA13856	0.053352594	0.69668484
11C_1	Greece6B-22	0.0722875	0.62538105
11C_1	ICE11	0.07637018	0.5499641
11C_1	ICE13	0.06533688	0.638818
11C_1	ICE22	0.08757889	0.5853518
11C_1	ICE23	0.064469576	0.6415542
11C_1	JJA	0.053583503	0.6936314
11C_1	Kor_136	0.07392651	0.6345334
11C_1	Maryland6B-17	0.084264815	0.58104527
11C_1	NCTC7465	0.05218619	0.7024995
11C_1	Netherlands14-35	0.076128066	0.55736583
11C_1	Netherlands18C-36	0.07131028	0.59874344
11C_1	Netherlands7F-39	0.07517308	0.63212126
11C_1	PN1	0.0630613	0.62917113
11C_1	PN2	0.06385952	0.627995
11C_1	R6	0.052607954	0.6956211
11C_1	S-Africa19A-13	0.07970327	0.551085
11C_1	S-Africa6B-8	0.058603525	0.6361016
11C_1	SA1	0.06451988	0.60664034
11C_1	SA10	0.066003084	0.6200794
11C_1	SA11	0.059975624	0.614614
11C_1	SA12	0.058801174	0.6179172
11C_1	SA13	0.0631575	0.6378408
11C_1	SA14	0.06240809	0.6359163
11C_1	SA142_Croucher	0.059927642	0.62786365
11C_1	SA15	0.061906636	0.64711785
11C_1	SA151_Croucher	0.06914961	0.6028444
11C_1	SA16	0.061410844	0.6495607
11C_1	SA17	0.06305933	0.63117796
11C_1	SA18	0.061633766	0.62315226
11C_1	SA19	0.06403285	0.6333034
11C_1	SA20	0.06330991	0.6372305
11C_1	SA21	0.06691331	0.6150836
11C_1	SA22	0.06029308	0.6077791
11C_1	SA23	0.06108296	0.61715233
11C_1	SA24	0.066079915	0.61913645
11C_1	SA25	0.0635736	0.6103132
11C_1	SA26	0.06374121	0.6243423
11C_1	SA27	0.064086854	0.6237191
11C_1	SA28	0.062755644	0.62126374
11C_1	SA3	0.06677091	0.6129043
11C_1	SA31	0.061474085	0.64355624
11C_1	SA32	0.06314516	0.6411476
11C_1	SA34	0.06077695	0.6321199
11C_1	SA35	0.06314534	0.6138958
11C_1	SA36	0.05951923	0.64768004
11C_1	SA37	0.06366372	0.6234519
11C_1	SA38	0.06270355	0.64278704
11C_1	SA39	0.06376886	0.6267431
11C_1	SA4	0.06406808	0.63586754
11C_1	SA41	0.0610916	0.6361435
11C_1	SA42	0.063290656	0.6310409
11C_1	SA43	0.06435919	0.61254156
11C_1	SA44	0.06360406	0.6308516
11C_1	SA45	0.06263363	0.6424829
11C_1	SA47	0.06584793	0.61919874
11C_1	SA48	0.06423658	0.63270736
11C_1	SA49	0.06377387	0.62389386
11C_1	SA5	0.06519866	0.62664455
11C_1	SA51	0.063299954	0.63385904
11C_1	SA52	0.062398553	0.63497186
11C_1	SA53	0.06145066	0.6342426
11C_1	SA54	0.06130898	0.6314726
11C_1	SA55	0.06056589	0.64390445
11C_1	SA56	0.062509	0.639648
11C_1	SA57	0.06648606	0.6242976
11C_1	SA58	0.0638383	0.62482226
11C_1	SA59	0.06279862	0.6375849
11C_1	SA6	0.06331414	0.6343296
11C_1	SA60	0.06568372	0.59843016
11C_1	SA61	0.06539452	0.61691463
11C_1	SA62	0.06333566	0.6300385
11C_1	SA63	0.057360053	0.62777793
11C_1	SA64	0.062674224	0.63480496
11C_1	SA66	0.060900807	0.6273017
11C_1	SA67	0.06096524	0.63932645
11C_1	SA68	0.065933526	0.6060888
11C_1	SA69	0.06629372	0.62819546
11C_1	SA7	0.066366136	0.63013744
11C_1	SA70	0.063265204	0.6024043
11C_1	SA71	0.060798228	0.61344635
11C_1	SA72	0.06496489	0.6115496
11C_1	SA73	0.06292343	0.6336889
11C_1	SA74	0.063162506	0.6362355
11C_1	SA75	0.06613654	0.6186166
11C_1	SA76	0.06315231	0.62355685
11C_1	SA77	0.061233103	0.6462946
11C_1	SA78	0.05682379	0.625466
11C_1	SA79	0.058366418	0.6362598
11C_1	SA8	0.06409323	0.64019275
11C_1	SA80	0.0621624	0.6394243
11C_1	SA81	0.059078157	0.6224513
11C_1	SA82	0.058597982	0.61419845
11C_1	SA83	0.058157206	0.63181484
11C_1	SA84	0.06402737	0.6223222
11C_1	SA9	0.061831832	0.6227571
11C_1	SB33	0.0701462	0.56596905
11C_1	SP14-BS292	0.053511083	0.6944729
11C_1	SPnINV104B	0.052087188	0.7024099
11C_1	SPnINV200	0.053204775	0.6915004
11C_1	Sp99_4038	0.052344322	0.7010653
11C_1	Sp99_4039	0.052330017	0.7011752
11C_1	Spain14-5	0.06975627	0.6357688
11C_1	Spain23F-1	0.052915633	0.69894683
11C_1	Spain6B-2	0.07201958	0.61387706
11C_1	TIGR4	0.053761482	0.6902642
11C_1	Taiwan19F-14	0.06951249	0.60084367
11C_1	Taiwan23F-15	0.08294964	0.58739793
11C_1	Tennessee14-18	0.08356446	0.461334
11C_1	Tennessee23F-4	0.07974386	0.61299205
11C_1	USA18	0.080584645	0.58403826
11C_1	USA2	0.07946557	0.5918455
11C_1	USA20	0.049059927	0.40221375
11C_1	USA23	0.06249571	0.63853604
11C_1	USA24	0.06653643	0.6116723
11C_1	USA26	0.061780095	0.6398261
11C_1	USA27	0.06110847	0.64297414
11C_1	USA28	0.05927658	0.6572151
11C_1	USA31	0.06473571	0.6135397
11C_1	USA33	0.06458557	0.6232209
11C_1	USA34	0.0676406	0.5997399
11C_1	USA35	0.06040007	0.62230814
11C_1	USA39	0.061398327	0.64546275
11C_1	USA42	0.066535115	0.618367
11C_1	USA47	0.059351504	0.6256636
11C_1	USA48	0.06333512	0.63419235
11C_1	USA6	0.06886035	0.6085931
11C_1	USA9	0.072757006	0.63463664
12F_2	12F_3	0.109704494	0.19370621
12F_2	12F_5	0.0541358	0.36986864
12F_2	12F_6	0.1035046	0.22427183
12F_2	14_2	0.105970144	0.3710829
12F_2	14_3	0.08400512	0.6244889
12F_2	14_4	0.097218215	0.44246608
12F_2	14_5	0.0875234	0.63401824
12F_2	14_7	0.087013006	0.6050979
12F_2	14_8	0.09040737	0.62193596
12F_2	14_9	0.081484795	0.63021445
12F_2	17F_1	0.047466695	0.47983122
12F_2	17F_2	0.08865768	0.5915936
12F_2	17F_3	0.08544648	0.65092814
12F_2	17F_4	0.04920721	0.5453677
12F_2	18B_2	0.102181315	0.2301827
12F_2	18C_2	0.10481042	0.28791863
12F_2	18C_3	0.087671995	0.6364436
12F_2	18F_1	0.10565597	0.23754627
12F_2	19F_10	0.07898563	0.56853926
12F_2	19F_11	0.10017151	0.3355462
12F_2	19F_5	0.07678026	0.6631322
12F_2	19F_8	0.11538255	0.098935544
12F_2	2231	0.09417349	0.5090555
12F_2	22A_2	0.0922178	0.4570648
12F_2	23A_2	0.1038394	0.41534036
12F_2	23F_10	0.09550989	0.43155223
12F_2	23F_4	0.10142547	0.27915525
12F_2	23F_5	0.08592683	0.6483604
12F_2	2859	0.08877808	0.5894096
12F_2	2_2	0.09335768	0.47258645
12F_2	2_3	0.08487588	0.6142902
12F_2	35C_2	0.110155106	0.17532468
12F_2	670	0.059518635	0.81014246
12F_2	7A_2	0.0977422	0.4259407
12F_2	7B_2	0.09050155	0.5764564
12F_2	7F_2	0.10042709	0.2301026
12F_2	7F_3	0.09027469	0.46077114
12F_2	7F_4	0.09964603	0.34885782
12F_2	9A_1	0.089197874	0.54940677
12F_2	9L_2	0.08992994	0.4519782
12F_2	9N_2	0.103277326	0.2847463
12F_2	9V_4	0.08483821	0.639964
12F_2	9V_5	0.08763486	0.53035367
12F_2	9V_6	0.097702205	0.38326555
12F_2	Ala243	0.100853086	0.3359881
12F_2	Ala292	0.09909177	0.42996544
12F_2	BM4200	0.08101648	0.6142859
12F_2	BM6001	0.059464693	0.8129942
12F_2	BS455	0.058337033	0.8213321
12F_2	CDC1087-00	0.057465136	0.82461
12F_2	CDC1873-00	0.058145225	0.82404065
12F_2	D39	0.057017267	0.8171679
12F_2	G54	0.05874145	0.8183235
12F_2	GA04375	0.058086276	0.825258
12F_2	GA07228	0.05699742	0.82482886
12F_2	GA07643	0.0597046	0.8123411
12F_2	GA08780	0.05861801	0.815032
12F_2	GA11184	0.05595529	0.82385415
12F_2	GA11304	0.05893314	0.81341213
12F_2	GA11426	0.058993697	0.8150705
12F_2	GA11663	0.05906284	0.8130894
12F_2	GA13338	0.057993352	0.81741714
12F_2	GA13455	0.057614565	0.8222574
12F_2	GA13494	0.05956602	0.81143785
12F_2	GA13637	0.05863273	0.8151667
12F_2	GA13856	0.05727023	0.82312596
12F_2	Greece6B-22	0.08010179	0.6084477
12F_2	ICE11	0.09634888	0.5132525
12F_2	ICE13	0.07356334	0.70524
12F_2	ICE22	0.10369086	0.45516062
12F_2	ICE23	0.08215028	0.63643825
12F_2	JJA	0.05882007	0.8131734
12F_2	Kor_136	0.095651805	0.408464
12F_2	Maryland6B-17	0.09288567	0.47653127
12F_2	NCTC7465	0.05728489	0.82342416
12F_2	Netherlands14-35	0.09490657	0.5173203
12F_2	Netherlands18C-36	0.053708673	0.5651876
12F_2	Netherlands7F-39	0.088861346	0.6031085
12F_2	PN1	0.07741475	0.6875726
12F_2	PN2	0.076330006	0.68427616
12F_2	R6	0.05679655	0.81822014
12F_2	S-Africa19A-13	0.10460836	0.4580084
12F_2	S-Africa6B-8	0.07281399	0.6868274
12F_2	SA1	0.07768935	0.6547795
12F_2	SA10	0.07954818	0.67185783
12F_2	SA11	0.07430297	0.66807246
12F_2	SA12	0.07528007	0.6534219
12F_2	SA13	0.07573664	0.6932908
12F_2	SA14	0.07819235	0.66015565
12F_2	SA142_Croucher	0.07659787	0.6430365
12F_2	SA15	0.07740003	0.6807373
12F_2	SA151_Croucher	0.09287113	0.5640079
12F_2	SA16	0.07203245	0.72507054
12F_2	SA17	0.075580895	0.6886241
12F_2	SA18	0.07278967	0.68361247
12F_2	SA19	0.07953644	0.6636964
12F_2	SA20	0.07656807	0.6885407
12F_2	SA21	0.08294088	0.64006966
12F_2	SA22	0.07443589	0.69501406
12F_2	SA23	0.07447916	0.68101966
12F_2	SA24	0.08093625	0.6436423
12F_2	SA25	0.07527226	0.67059803
12F_2	SA26	0.074256	0.6947306
12F_2	SA27	0.07516104	0.6865596
12F_2	SA28	0.07335496	0.68638945
12F_2	SA3	0.08138704	0.65474737
12F_2	SA31	0.07515961	0.6915325
12F_2	SA32	0.075825274	0.6966239
12F_2	SA34	0.06948781	0.7168995
12F_2	SA35	0.074493706	0.6773927
12F_2	SA36	0.07161671	0.71504474
12F_2	SA37	0.07458162	0.70578945
12F_2	SA38	0.07408297	0.7097732
12F_2	SA39	0.074937284	0.7047126
12F_2	SA4	0.078718126	0.683316
12F_2	SA41	0.07253331	0.7016158
12F_2	SA42	0.07448858	0.7016158
12F_2	SA43	0.07811904	0.66528755
12F_2	SA44	0.07575852	0.6968787
12F_2	SA45	0.07632226	0.69531655
12F_2	SA47	0.08302367	0.64922583
12F_2	SA48	0.07354319	0.7177589
12F_2	SA49	0.074881256	0.68446386
12F_2	SA5	0.0758363	0.70543605
12F_2	SA51	0.07583773	0.69285274
12F_2	SA52	0.07602662	0.6950515
12F_2	SA53	0.075861394	0.6753962
12F_2	SA54	0.071852684	0.70679486
12F_2	SA55	0.07345259	0.7097451
12F_2	SA56	0.07702851	0.683336
12F_2	SA57	0.079520404	0.6436238
12F_2	SA58	0.07695407	0.6816509
12F_2	SA59	0.074404836	0.70821136
12F_2	SA6	0.07453424	0.70965123
12F_2	SA60	0.07812625	0.6471375
12F_2	SA61	0.078076184	0.67323065
12F_2	SA62	0.075841665	0.6750159
12F_2	SA63	0.07296729	0.7130627
12F_2	SA64	0.071710885	0.71943647
12F_2	SA66	0.074994564	0.67781925
12F_2	SA67	0.07005972	0.726789
12F_2	SA68	0.08248371	0.60966957
12F_2	SA69	0.08241153	0.6364706
12F_2	SA7	0.08159739	0.6649964
12F_2	SA70	0.07452506	0.67337394
12F_2	SA71	0.07198346	0.6882269
12F_2	SA72	0.07922655	0.64544696
12F_2	SA73	0.07327753	0.7203339
12F_2	SA74	0.0779767	0.6708391
12F_2	SA75	0.07968694	0.6557481
12F_2	SA76	0.07519966	0.6814568
12F_2	SA77	0.07508731	0.69493926
12F_2	SA78	0.07092959	0.697383
12F_2	SA79	0.07197493	0.70094085
12F_2	SA8	0.07749444	0.6945876
12F_2	SA80	0.073310494	0.7086654
12F_2	SA81	0.074284256	0.6829698
12F_2	SA82	0.07412243	0.65530133
12F_2	SA83	0.07149941	0.70011604
12F_2	SA84	0.07597059	0.6845788
12F_2	SA9	0.07735711	0.66005456
12F_2	SB33	0.08185601	0.61967254
12F_2	SP14-BS292	0.057945907	0.8173628
12F_2	SPnINV104B	0.05738908	0.8180113
12F_2	SPnINV200	0.05778438	0.81591326
12F_2	Sp99_4038	0.057400107	0.8234314
12F_2	Sp99_4039	0.057424486	0.82332045
12F_2	Spain14-5	0.07722074	0.6432023
12F_2	Spain23F-1	0.05913669	0.8113376
12F_2	Spain6B-2	0.081893206	0.63890797
12F_2	TIGR4	0.05874914	0.810354
12F_2	Taiwan19F-14	0.08120781	0.6784342
12F_2	Taiwan23F-15	0.09572238	0.5071926
12F_2	Tennessee14-18	0.09418118	0.50647044
12F_2	Tennessee23F-4	0.090221345	0.56427354
12F_2	USA18	0.10067862	0.47351867
12F_2	USA2	0.09198922	0.4861769
12F_2	USA20	0.08204502	0.612363
12F_2	USA23	0.07654613	0.68599296
12F_2	USA24	0.08062422	0.63624084
12F_2	USA26	0.071398556	0.721015
12F_2	USA27	0.07096976	0.72611487
12F_2	USA28	0.072173715	0.7192487
12F_2	USA31	0.07771593	0.66862226
12F_2	USA33	0.07597208	0.6909852
12F_2	USA34	0.080774724	0.6507257
12F_2	USA35	0.07492006	0.66196835
12F_2	USA39	0.07486868	0.6977483
12F_2	USA42	0.08056462	0.6389563
12F_2	USA47	0.074260235	0.6684793
12F_2	USA48	0.07465917	0.6932646
12F_2	USA6	0.08278906	0.56711125
12F_2	USA9	0.08375579	0.62105536
12F_3	12F_5	0.106158614	0.21895158
12F_3	12F_6	0.1087358	0.18603128
12F_3	14_2	0.03822136	0.45674896
12F_3	14_3	0.08549625	0.6779258
12F_3	14_4	0.09391129	0.4028288
12F_3	14_5	0.09317535	0.61121595
12F_3	14_7	0.09282237	0.62420547
12F_3	14_8	0.08270478	0.57273775
12F_3	14_9	0.08879411	0.6655313
12F_3	17F_1	0.10304201	0.4487772
12F_3	17F_2	0.08747357	0.6221256
12F_3	17F_3	0.048740566	0.6237289
12F_3	17F_4	0.089540064	0.6466992
12F_3	18B_2	0.11149871	0.13648635
12F_3	18C_2	0.1080206	0.19186115
12F_3	18C_3	0.08759254	0.63409984
12F_3	18F_1	0.109735966	0.15404063
12F_3	19F_10	0.08604342	0.5629517
12F_3	19F_11	0.09898746	0.25479853
12F_3	19F_5	0.083580494	0.672416
12F_3	19F_8	0.10653925	0.07699138
12F_3	2231	0.09945983	0.4516706
12F_3	22A_2	0.1053803	0.40910345
12F_3	23A_2	0.10286081	0.37486988
12F_3	23F_10	0.0975554	0.41185325
12F_3	23F_4	0.1066919	0.20918375
12F_3	23F_5	0.08753145	0.5733249
12F_3	2859	0.057476223	0.5129194
12F_3	2_2	0.092975974	0.48898417
12F_3	2_3	0.087329865	0.62808216
12F_3	35C_2	0.09766638	0.09808451
12F_3	670	0.065544665	0.81975204
12F_3	7A_2	0.10039359	0.46104366
12F_3	7B_2	0.095650196	0.5477642
12F_3	7F_2	0.10285628	0.19558299
12F_3	7F_3	0.096539676	0.47233748
12F_3	7F_4	0.10757929	0.24196541
12F_3	9A_1	0.09399599	0.5596434
12F_3	9L_2	0.100739956	0.38560832
12F_3	9N_2	0.09516084	0.21020001
12F_3	9V_4	0.07846624	0.57720983
12F_3	9V_5	0.09285015	0.52717656
12F_3	9V_6	0.05514592	0.40409482
12F_3	Ala243	0.101664126	0.3316254
12F_3	Ala292	0.10943633	0.35099363
12F_3	BM4200	0.085282624	0.62231237
12F_3	BM6001	0.064771354	0.8194765
12F_3	BS455	0.06345087	0.82991767
12F_3	CDC1087-00	0.06443387	0.8280196
12F_3	CDC1873-00	0.06649089	0.8233664
12F_3	D39	0.061446846	0.833747
12F_3	G54	0.0653643	0.8269353
12F_3	GA04375	0.06524879	0.8288759
12F_3	GA07228	0.063774586	0.82981205
12F_3	GA07643	0.065541685	0.8218659
12F_3	GA08780	0.06487459	0.82296616
12F_3	GA11184	0.06251484	0.8263948
12F_3	GA11304	0.06572533	0.82207763
12F_3	GA11426	0.06331658	0.8241583
12F_3	GA11663	0.0640226	0.8227489
12F_3	GA13338	0.06445354	0.82351273
12F_3	GA13455	0.065369785	0.824473
12F_3	GA13494	0.064533055	0.8259723
12F_3	GA13637	0.06101668	0.83337957
12F_3	GA13856	0.06365919	0.8310052
12F_3	Greece6B-22	0.08941805	0.6199467
12F_3	ICE11	0.09170532	0.45280045
12F_3	ICE13	0.07962543	0.7050756
12F_3	ICE22	0.10728729	0.37696445
12F_3	ICE23	0.08190429	0.6893258
12F_3	JJA	0.06253272	0.8250176
12F_3	Kor_136	0.099360526	0.41351873
12F_3	Maryland6B-17	0.10378021	0.42471904
12F_3	NCTC7465	0.06369585	0.8276555
12F_3	Netherlands14-35	0.039274514	0.5280895
12F_3	Netherlands18C-36	0.087319195	0.6420813
12F_3	Netherlands7F-39	0.09526932	0.55957955
12F_3	PN1	0.0838871	0.67584705
12F_3	PN2	0.08152038	0.68127203
12F_3	R6	0.061273873	0.8346351
12F_3	S-Africa19A-13	0.097243786	0.37507433
12F_3	S-Africa6B-8	0.07730925	0.67885816
12F_3	SA1	0.08069348	0.6511435
12F_3	SA10	0.084263384	0.65246093
12F_3	SA11	0.07762909	0.6724999
12F_3	SA12	0.0829401	0.63009894
12F_3	SA13	0.08138001	0.6949483
12F_3	SA14	0.08172959	0.668499
12F_3	SA142_Croucher	0.081409454	0.6318326
12F_3	SA15	0.081659794	0.6877491
12F_3	SA151_Croucher	0.084150255	0.52836823
12F_3	SA16	0.077946424	0.7198751
12F_3	SA17	0.080648065	0.68855464
12F_3	SA18	0.082053125	0.65014243
12F_3	SA19	0.085005224	0.6581185
12F_3	SA20	0.0816679	0.6879811
12F_3	SA21	0.08708525	0.63467056
12F_3	SA22	0.0810011	0.6863627
12F_3	SA23	0.08078766	0.6699203
12F_3	SA24	0.08627784	0.6199622
12F_3	SA25	0.08381307	0.6303395
12F_3	SA26	0.08255386	0.6662565
12F_3	SA27	0.084384024	0.64241374
12F_3	SA28	0.081654906	0.6566452
12F_3	SA3	0.08693713	0.64255595
12F_3	SA31	0.08204436	0.68592644
12F_3	SA32	0.08126509	0.6940752
12F_3	SA34	0.07769632	0.6968956
12F_3	SA35	0.08108723	0.6607765
12F_3	SA36	0.0784356	0.70526636
12F_3	SA37	0.08297032	0.68125904
12F_3	SA38	0.08004844	0.70306176
12F_3	SA39	0.080946624	0.69560635
12F_3	SA4	0.08262277	0.6758061
12F_3	SA41	0.0805769	0.6830935
12F_3	SA42	0.08176285	0.68482363
12F_3	SA43	0.082763255	0.6564435
12F_3	SA44	0.083364904	0.6757699
12F_3	SA45	0.08256602	0.688882
12F_3	SA47	0.08842468	0.6276561
12F_3	SA48	0.0830732	0.6832807
12F_3	SA49	0.08424026	0.64667827
12F_3	SA5	0.084052026	0.6790551
12F_3	SA51	0.08302128	0.6707865
12F_3	SA52	0.08109671	0.68569404
12F_3	SA53	0.082196176	0.6639925
12F_3	SA54	0.08143699	0.67780733
12F_3	SA55	0.0796268	0.70532876
12F_3	SA56	0.0846315	0.6593361
12F_3	SA57	0.085434675	0.63410664
12F_3	SA58	0.084597826	0.65115905
12F_3	SA59	0.07818496	0.7091663
12F_3	SA6	0.08269405	0.68387693
12F_3	SA60	0.08317268	0.65107477
12F_3	SA61	0.08588606	0.6580537
12F_3	SA62	0.08414036	0.64896363
12F_3	SA63	0.07724756	0.7193134
12F_3	SA64	0.081389725	0.6822301
12F_3	SA66	0.08131868	0.6668204
12F_3	SA67	0.07750684	0.7080193
12F_3	SA68	0.08632171	0.5954641
12F_3	SA69	0.08546263	0.6472975
12F_3	SA7	0.08457047	0.6654306
12F_3	SA70	0.081346214	0.65741503
12F_3	SA71	0.078448415	0.6731517
12F_3	SA72	0.08539873	0.6274527
12F_3	SA73	0.07869309	0.7128087
12F_3	SA74	0.0805974	0.67990804
12F_3	SA75	0.08560604	0.63827527
12F_3	SA76	0.08190507	0.66746616
12F_3	SA77	0.0793314	0.6964142
12F_3	SA78	0.0779742	0.68216515
12F_3	SA79	0.07734966	0.69378054
12F_3	SA8	0.08737069	0.6535945
12F_3	SA80	0.0785085	0.7011808
12F_3	SA81	0.075807214	0.6977899
12F_3	SA82	0.078977406	0.64800334
12F_3	SA83	0.077510715	0.69471586
12F_3	SA84	0.08207506	0.6696061
12F_3	SA9	0.08150846	0.6590372
12F_3	SB33	0.07792932	0.6105622
12F_3	SP14-BS292	0.06460053	0.8220809
12F_3	SPnINV104B	0.06305766	0.82699513
12F_3	SPnINV200	0.0633623	0.82596385
12F_3	Sp99_4038	0.063928545	0.8294841
12F_3	Sp99_4039	0.063955545	0.8293643
12F_3	Spain14-5	0.08579272	0.64301395
12F_3	Spain23F-1	0.06304932	0.82225144
12F_3	Spain6B-2	0.05559361	0.5955949
12F_3	TIGR4	0.06347233	0.8242655
12F_3	Taiwan19F-14	0.08293569	0.647009
12F_3	Taiwan23F-15	0.10084516	0.45782304
12F_3	Tennessee14-18	0.08678174	0.41070884
12F_3	Tennessee23F-4	0.09652233	0.51000154
12F_3	USA18	0.041858315	0.506718
12F_3	USA2	0.10098535	0.48688495
12F_3	USA20	0.08437598	0.6258444
12F_3	USA23	0.083402336	0.67130363
12F_3	USA24	0.08768028	0.60825986
12F_3	USA26	0.078303516	0.70811915
12F_3	USA27	0.07952756	0.7082667
12F_3	USA28	0.07705963	0.7166216
12F_3	USA31	0.08686459	0.6380521
12F_3	USA33	0.08236784	0.6761662
12F_3	USA34	0.0858987	0.63724136
12F_3	USA35	0.07972145	0.65924877
12F_3	USA39	0.08275652	0.67733395
12F_3	USA42	0.08584666	0.6275344
12F_3	USA47	0.08048797	0.6540834
12F_3	USA48	0.08584821	0.6442894
12F_3	USA6	0.083135724	0.60195774
12F_3	USA9	0.09045082	0.5791898
12F_5	12F_6	0.08968377	0.3265435
12F_5	14_2	0.10540968	0.33417422
12F_5	14_3	0.08462083	0.59656316
12F_5	14_4	0.09829205	0.41195816
12F_5	14_5	0.09126359	0.60378945
12F_5	14_7	0.08836603	0.58415264
12F_5	14_8	0.09608781	0.5690473
12F_5	14_9	0.07849169	0.63978994
12F_5	17F_1	0.04299593	0.48795086
12F_5	17F_2	0.09033555	0.56621253
12F_5	17F_3	0.08874124	0.6226393
12F_5	17F_4	0.04606545	0.55656314
12F_5	18B_2	0.09912217	0.27835107
12F_5	18C_2	0.104712725	0.28242445
12F_5	18C_3	0.09305161	0.5781139
12F_5	18F_1	0.10911572	0.18683255
12F_5	19F_10	0.08371949	0.5529382
12F_5	19F_11	0.103170335	0.317061
12F_5	19F_5	0.07918811	0.6382928
12F_5	19F_8	0.112077594	0.17600173
12F_5	2231	0.09858018	0.44283897
12F_5	22A_2	0.0909639	0.43770474
12F_5	23A_2	0.1016134	0.3977939
12F_5	23F_10	0.098496795	0.3740422
12F_5	23F_4	0.10041416	0.27725863
12F_5	23F_5	0.09171075	0.59051144
12F_5	2859	0.08878416	0.5787626
12F_5	2_2	0.09363723	0.43506116
12F_5	2_3	0.08661556	0.5826818
12F_5	35C_2	0.11129248	0.14476204
12F_5	670	0.06501472	0.7848394
12F_5	7A_2	0.09327769	0.43828964
12F_5	7B_2	0.09400767	0.5189285
12F_5	7F_2	0.09716511	0.22417384
12F_5	7F_3	0.09230238	0.44642234
12F_5	7F_4	0.105546	0.2887069
12F_5	9A_1	0.089716315	0.5304182
12F_5	9L_2	0.09440553	0.40677094
12F_5	9N_2	0.110545754	0.18107295
12F_5	9V_4	0.08984649	0.57945716
12F_5	9V_5	0.09116864	0.49902445
12F_5	9V_6	0.10245687	0.33516824
12F_5	Ala243	0.102392316	0.30462325
12F_5	Ala292	0.10090929	0.38938498
12F_5	BM4200	0.08553141	0.56732357
12F_5	BM6001	0.06447303	0.7887836
12F_5	BS455	0.06322092	0.801458
12F_5	CDC1087-00	0.061995447	0.80200624
12F_5	CDC1873-00	0.063464284	0.80023897
12F_5	D39	0.059713185	0.80355585
12F_5	G54	0.06276685	0.7967475
12F_5	GA04375	0.062125087	0.8060262
12F_5	GA07228	0.05988109	0.808637
12F_5	GA07643	0.06204325	0.797861
12F_5	GA08780	0.06122756	0.8014787
12F_5	GA11184	0.060245216	0.80182445
12F_5	GA11304	0.06458217	0.7888252
12F_5	GA11426	0.062603116	0.7941146
12F_5	GA11663	0.061586738	0.79653966
12F_5	GA13338	0.06277317	0.79946685
12F_5	GA13455	0.06321627	0.79772866
12F_5	GA13494	0.063251615	0.79208064
12F_5	GA13637	0.061458588	0.798753
12F_5	GA13856	0.06025821	0.8062345
12F_5	Greece6B-22	0.08277166	0.5894859
12F_5	ICE11	0.09843445	0.49438167
12F_5	ICE13	0.07856858	0.6741681
12F_5	ICE22	0.10629398	0.38908762
12F_5	ICE23	0.07531202	0.6406044
12F_5	JJA	0.061521888	0.7951252
12F_5	Kor_136	0.095154405	0.38608998
12F_5	Maryland6B-17	0.097020864	0.4188522
12F_5	NCTC7465	0.06114328	0.8025919
12F_5	Netherlands14-35	0.09625268	0.4768347
12F_5	Netherlands18C-36	0.052133918	0.55930936
12F_5	Netherlands7F-39	0.09366202	0.5427768
12F_5	PN1	0.07727188	0.67282236
12F_5	PN2	0.07931584	0.65299654
12F_5	R6	0.059429765	0.8049889
12F_5	S-Africa19A-13	0.10903728	0.37526476
12F_5	S-Africa6B-8	0.07764614	0.64769185
12F_5	SA1	0.07866043	0.6371685
12F_5	SA10	0.07965171	0.6541605
12F_5	SA11	0.07812679	0.6307486
12F_5	SA12	0.07971752	0.6094998
12F_5	SA13	0.07850766	0.6714368
12F_5	SA14	0.08081317	0.63076925
12F_5	SA142_Croucher	0.08023161	0.60438395
12F_5	SA15	0.07825428	0.670043
12F_5	SA151_Croucher	0.094034135	0.54214597
12F_5	SA16	0.07832515	0.6782608
12F_5	SA17	0.07748783	0.6646201
12F_5	SA18	0.07802534	0.63633275
12F_5	SA19	0.08487725	0.6138326
12F_5	SA20	0.080203	0.6547936
12F_5	SA21	0.083498776	0.6189481
12F_5	SA22	0.07922202	0.6506271
12F_5	SA23	0.08054042	0.6229197
12F_5	SA24	0.08487916	0.6015122
12F_5	SA25	0.07907498	0.628324
12F_5	SA26	0.0815019	0.63467056
12F_5	SA27	0.082508504	0.62456006
12F_5	SA28	0.07766461	0.6545703
12F_5	SA3	0.08351153	0.6208384
12F_5	SA31	0.07773936	0.66905177
12F_5	SA32	0.078722894	0.6644069
12F_5	SA34	0.07242453	0.6922014
12F_5	SA35	0.07880509	0.635965
12F_5	SA36	0.076512575	0.6737683
12F_5	SA37	0.07590604	0.69154173
12F_5	SA38	0.079806805	0.66572267
12F_5	SA39	0.077356696	0.6814236
12F_5	SA4	0.08060384	0.65950704
12F_5	SA41	0.07595897	0.6718956
12F_5	SA42	0.07962805	0.6519969
12F_5	SA43	0.08132088	0.6247665
12F_5	SA44	0.078822196	0.66434205
12F_5	SA45	0.080165505	0.6594096
12F_5	SA47	0.08344871	0.62611413
12F_5	SA48	0.07780343	0.67807424
12F_5	SA49	0.0786767	0.64637613
12F_5	SA5	0.0796783	0.67005396
12F_5	SA51	0.078516245	0.66819215
12F_5	SA52	0.0798133	0.6576429
12F_5	SA53	0.08066833	0.6360773
12F_5	SA54	0.07728022	0.6669925
12F_5	SA55	0.078133285	0.6743412
12F_5	SA56	0.08008355	0.65498734
12F_5	SA57	0.08525413	0.5997206
12F_5	SA58	0.08054292	0.63940823
12F_5	SA59	0.077931106	0.6766941
12F_5	SA6	0.07793832	0.67922556
12F_5	SA60	0.08131224	0.6134205
12F_5	SA61	0.08111656	0.64147425
12F_5	SA62	0.080507696	0.6402476
12F_5	SA63	0.07662344	0.67751616
12F_5	SA64	0.078439295	0.6668266
12F_5	SA66	0.079538465	0.6412556
12F_5	SA67	0.07592052	0.68175614
12F_5	SA68	0.083692074	0.5852963
12F_5	SA69	0.086369574	0.6004756
12F_5	SA7	0.08459461	0.627256
12F_5	SA70	0.07939345	0.62840545
12F_5	SA71	0.0763911	0.64807403
12F_5	SA72	0.0842697	0.59074426
12F_5	SA73	0.07886946	0.67512095
12F_5	SA74	0.07933962	0.6463813
12F_5	SA75	0.08036405	0.63912666
12F_5	SA76	0.07839239	0.6624304
12F_5	SA77	0.075446844	0.6817633
12F_5	SA78	0.07500285	0.66087353
12F_5	SA79	0.07621747	0.65931964
12F_5	SA8	0.08210862	0.65171874
12F_5	SA80	0.07761353	0.6698565
12F_5	SA81	0.07698524	0.6503439
12F_5	SA82	0.07676864	0.6298528
12F_5	SA83	0.07546544	0.66114444
12F_5	SA84	0.07870561	0.66122127
12F_5	SA9	0.0795877	0.6335977
12F_5	SB33	0.08429563	0.59378564
12F_5	SP14-BS292	0.063147545	0.7971656
12F_5	SPnINV104B	0.061139047	0.79960394
12F_5	SPnINV200	0.06145346	0.8016557
12F_5	Sp99_4038	0.060406625	0.80663806
12F_5	Sp99_4039	0.06043166	0.80651295
12F_5	Spain14-5	0.07979101	0.6303546
12F_5	Spain23F-1	0.06155336	0.7953162
12F_5	Spain6B-2	0.08593392	0.60337245
12F_5	TIGR4	0.061193466	0.79686457
12F_5	Taiwan19F-14	0.086022794	0.6405001
12F_5	Taiwan23F-15	0.10150677	0.43510735
12F_5	Tennessee14-18	0.09996039	0.42893064
12F_5	Tennessee23F-4	0.091190875	0.5382513
12F_5	USA18	0.091460586	0.49420315
12F_5	USA2	0.09155309	0.4729764
12F_5	USA20	0.07991427	0.58637077
12F_5	USA23	0.07750422	0.6662441
12F_5	USA24	0.08422351	0.5934262
12F_5	USA26	0.07446015	0.69196105
12F_5	USA27	0.0739243	0.6957251
12F_5	USA28	0.075514376	0.6845026
12F_5	USA31	0.081297755	0.6243395
12F_5	USA33	0.08003259	0.65328145
12F_5	USA34	0.08120215	0.63398015
12F_5	USA35	0.075960875	0.645551
12F_5	USA39	0.08156252	0.63931847
12F_5	USA42	0.08120626	0.6266612
12F_5	USA47	0.07897413	0.62490594
12F_5	USA48	0.07790375	0.65646267
12F_5	USA6	0.08553845	0.5383302
12F_5	USA9	0.0862385	0.58669657
12F_6	14_2	0.10632342	0.35663515
12F_6	14_3	0.08531296	0.67339456
12F_6	14_4	0.096827626	0.45919156
12F_6	14_5	0.09222722	0.63067317
12F_6	14_7	0.08809233	0.64775336
12F_6	14_8	0.09824389	0.5939834
12F_6	14_9	0.077168584	0.659827
12F_6	17F_1	0.087825	0.5161923
12F_6	17F_2	0.090877175	0.6192341
12F_6	17F_3	0.08723581	0.6754745
12F_6	17F_4	0.0804292	0.6637764
12F_6	18B_2	0.097293556	0.23722309
12F_6	18C_2	0.105416656	0.28172535
12F_6	18C_3	0.09150982	0.6226505
12F_6	18F_1	0.10997629	0.19613296
12F_6	19F_10	0.06608957	0.5248247
12F_6	19F_11	0.10250962	0.32671368
12F_6	19F_5	0.043605924	0.6086935
12F_6	19F_8	0.11482799	0.0768919
12F_6	2231	0.09864503	0.47434187
12F_6	22A_2	0.037451982	0.49017167
12F_6	23A_2	0.10030639	0.43884677
12F_6	23F_10	0.099957824	0.4265442
12F_6	23F_4	0.10346824	0.28745002
12F_6	23F_5	0.08594364	0.6690444
12F_6	2859	0.09144086	0.6037924
12F_6	2_2	0.09738922	0.5177829
12F_6	2_3	0.0887754	0.6709296
12F_6	35C_2	0.11115676	0.123178184
12F_6	670	0.061493278	0.8298298
12F_6	7A_2	0.09579772	0.491759
12F_6	7B_2	0.092986345	0.55504674
12F_6	7F_2	0.10475922	0.25767344
12F_6	7F_3	0.09129095	0.52551997
12F_6	7F_4	0.10380888	0.3225494
12F_6	9A_1	0.090114295	0.587536
12F_6	9L_2	0.09588683	0.4602077
12F_6	9N_2	0.11110479	0.20737702
12F_6	9V_4	0.087694764	0.634961
12F_6	9V_5	0.08737564	0.5842855
12F_6	9V_6	0.10563505	0.33251905
12F_6	Ala243	0.107903	0.3830409
12F_6	Ala292	0.10205102	0.4435364
12F_6	BM4200	0.08549023	0.64738536
12F_6	BM6001	0.05854678	0.841015
12F_6	BS455	0.06067425	0.83949506
12F_6	CDC1087-00	0.058045387	0.84662294
12F_6	CDC1873-00	0.05928427	0.8439039
12F_6	D39	0.057383955	0.8455251
12F_6	G54	0.059809506	0.84025323
12F_6	GA04375	0.057331026	0.85067177
12F_6	GA07228	0.057105362	0.8491214
12F_6	GA07643	0.060008585	0.8379895
12F_6	GA08780	0.057442248	0.8449107
12F_6	GA11184	0.05596763	0.8469907
12F_6	GA11304	0.06092727	0.8345687
12F_6	GA11426	0.057240188	0.842689
12F_6	GA11663	0.05968368	0.83561367
12F_6	GA13338	0.059779108	0.84066594
12F_6	GA13455	0.05817491	0.8460266
12F_6	GA13494	0.058285236	0.84320205
12F_6	GA13637	0.05773115	0.8408512
12F_6	GA13856	0.05823654	0.84353733
12F_6	Greece6B-22	0.08228165	0.59823906
12F_6	ICE11	0.095068514	0.53164697
12F_6	ICE13	0.07802874	0.74208635
12F_6	ICE22	0.10378611	0.4486481
12F_6	ICE23	0.0759061	0.7040688
12F_6	JJA	0.060299516	0.83023405
12F_6	Kor_136	0.098452985	0.42518497
12F_6	Maryland6B-17	0.100435436	0.45245463
12F_6	NCTC7465	0.057570457	0.84554285
12F_6	Netherlands14-35	0.09965688	0.49360496
12F_6	Netherlands18C-36	0.07875627	0.66673493
12F_6	Netherlands7F-39	0.09205669	0.5985152
12F_6	PN1	0.08065331	0.6925158
12F_6	PN2	0.07765633	0.7037331
12F_6	R6	0.05721861	0.8460581
12F_6	S-Africa19A-13	0.1051929	0.4520719
12F_6	S-Africa6B-8	0.074543536	0.70673054
12F_6	SA1	0.078992486	0.6741923
12F_6	SA10	0.080981314	0.67827874
12F_6	SA11	0.07741594	0.67808735
12F_6	SA12	0.07816249	0.6631886
12F_6	SA13	0.07576585	0.72692704
12F_6	SA14	0.07887167	0.68489516
12F_6	SA142_Croucher	0.08075333	0.6422077
12F_6	SA15	0.077536225	0.7145221
12F_6	SA151_Croucher	0.090476274	0.5985212
12F_6	SA16	0.07479459	0.7383605
12F_6	SA17	0.07694322	0.7096275
12F_6	SA18	0.078324854	0.67975926
12F_6	SA19	0.08036834	0.6894008
12F_6	SA20	0.07793486	0.7068167
12F_6	SA21	0.08453548	0.659937
12F_6	SA22	0.0742687	0.72566664
12F_6	SA23	0.07826704	0.6846256
12F_6	SA24	0.08206624	0.66347384
12F_6	SA25	0.080932796	0.65782607
12F_6	SA26	0.078413606	0.69913584
12F_6	SA27	0.0814029	0.67462796
12F_6	SA28	0.07674724	0.70244753
12F_6	SA3	0.08412737	0.66510963
12F_6	SA31	0.07727623	0.7130392
12F_6	SA32	0.078807354	0.70823085
12F_6	SA34	0.0728274	0.7274573
12F_6	SA35	0.07797521	0.684826
12F_6	SA36	0.0748353	0.7228236
12F_6	SA37	0.07720995	0.7191381
12F_6	SA38	0.077501476	0.71744823
12F_6	SA39	0.07878572	0.7116601
12F_6	SA4	0.079877615	0.70047474
12F_6	SA41	0.07505375	0.72270715
12F_6	SA42	0.07608467	0.7173841
12F_6	SA43	0.07925141	0.6815858
12F_6	SA44	0.07801074	0.71206915
12F_6	SA45	0.07857281	0.7120595
12F_6	SA47	0.081634104	0.68202335
12F_6	SA48	0.07745147	0.71965224
12F_6	SA49	0.07721448	0.6966398
12F_6	SA5	0.07969725	0.7110497
12F_6	SA51	0.07855886	0.70453584
12F_6	SA52	0.07830709	0.71005994
12F_6	SA53	0.07670158	0.702151
12F_6	SA54	0.07803959	0.7015404
12F_6	SA55	0.077522814	0.7166332
12F_6	SA56	0.079395115	0.6961049
12F_6	SA57	0.083352864	0.6518003
12F_6	SA58	0.07969719	0.6923306
12F_6	SA59	0.07532859	0.7257492
12F_6	SA6	0.079096496	0.7094634
12F_6	SA60	0.08058852	0.6637951
12F_6	SA61	0.08443993	0.66425717
12F_6	SA62	0.07845622	0.69466245
12F_6	SA63	0.073019266	0.7431539
12F_6	SA64	0.076414466	0.7184451
12F_6	SA66	0.07799649	0.69458073
12F_6	SA67	0.07427615	0.728426
12F_6	SA68	0.0836851	0.62577903
12F_6	SA69	0.08453441	0.65707874
12F_6	SA7	0.0832181	0.67672896
12F_6	SA70	0.07919037	0.6742383
12F_6	SA71	0.07475448	0.70269513
12F_6	SA72	0.08174837	0.65341675
12F_6	SA73	0.07492125	0.737906
12F_6	SA74	0.07764107	0.70211226
12F_6	SA75	0.0805468	0.6773471
12F_6	SA76	0.07565856	0.7134336
12F_6	SA77	0.07300639	0.7356913
12F_6	SA78	0.07354277	0.7149706
12F_6	SA79	0.07479197	0.7132482
12F_6	SA8	0.081329644	0.6909944
12F_6	SA80	0.07570577	0.72457653
12F_6	SA81	0.07490945	0.7055477
12F_6	SA82	0.077156484	0.6697276
12F_6	SA83	0.073477864	0.7213383
12F_6	SA84	0.07619673	0.71352625
12F_6	SA9	0.07833332	0.68584704
12F_6	SB33	0.08797771	0.6093619
12F_6	SP14-BS292	0.060376525	0.83838767
12F_6	SPnINV104B	0.058117807	0.84343207
12F_6	SPnINV200	0.058802307	0.841836
12F_6	Sp99_4038	0.05750531	0.84745693
12F_6	Sp99_4039	0.057532787	0.8473486
12F_6	Spain14-5	0.059209406	0.605227
12F_6	Spain23F-1	0.059380233	0.83512354
12F_6	Spain6B-2	0.086895704	0.6364112
12F_6	TIGR4	0.06027925	0.8317798
12F_6	Taiwan19F-14	0.086401224	0.6734601
12F_6	Taiwan23F-15	0.10097468	0.48367673
12F_6	Tennessee14-18	0.101676226	0.44592005
12F_6	Tennessee23F-4	0.09421468	0.54949546
12F_6	USA18	0.09298289	0.5071285
12F_6	USA2	0.08829641	0.5019059
12F_6	USA20	0.07902753	0.65946907
12F_6	USA23	0.07438433	0.72762847
12F_6	USA24	0.08336121	0.64474523
12F_6	USA26	0.07264012	0.7397668
12F_6	USA27	0.07337117	0.7418015
12F_6	USA28	0.07321411	0.7415365
12F_6	USA31	0.07755369	0.6976404
12F_6	USA33	0.07823753	0.70309156
12F_6	USA34	0.082868755	0.6556151
12F_6	USA35	0.076072335	0.6853761
12F_6	USA39	0.07824445	0.70779574
12F_6	USA42	0.08240938	0.6590271
12F_6	USA47	0.0778141	0.68053436
12F_6	USA48	0.079568386	0.685576
12F_6	USA6	0.086262405	0.6138269
12F_6	USA9	0.08929467	0.5939834
14_2	14_3	0.080287814	0.6356726
14_2	14_4	0.078834295	0.46709293
14_2	14_5	0.090700686	0.585153
14_2	14_7	0.07942903	0.62874365
14_2	14_8	0.07605034	0.5054146
14_2	14_9	0.0796985	0.6410796
14_2	17F_1	0.092607856	0.4918818
14_2	17F_2	0.08434802	0.5952189
14_2	17F_3	0.041988313	0.5472605
14_2	17F_4	0.08547187	0.6320064
14_2	18B_2	0.108961344	0.30103195
14_2	18C_2	0.10345048	0.34426773
14_2	18C_3	0.08474976	0.6110266
14_2	18F_1	0.10856891	0.2837487
14_2	19F_10	0.09186357	0.5696347
14_2	19F_11	0.091062486	0.40603405
14_2	19F_5	0.08438021	0.6478228
14_2	19F_8	0.10637289	0.32196748
14_2	2231	0.09448612	0.51132196
14_2	22A_2	0.09475571	0.4676888
14_2	23A_2	0.092835784	0.42559284
14_2	23F_10	0.09187001	0.500367
14_2	23F_4	0.10423589	0.34920138
14_2	23F_5	0.080016136	0.5464361
14_2	2859	0.050977707	0.45254415
14_2	2_2	0.08420384	0.49086285
14_2	2_3	0.0807451	0.6152109
14_2	35C_2	0.0892483	0.28736532
14_2	670	0.06829977	0.7525147
14_2	7A_2	0.091396034	0.46659952
14_2	7B_2	0.08732319	0.5488286
14_2	7F_2	0.09618294	0.3515458
14_2	7F_3	0.09323013	0.5184796
14_2	7F_4	0.10537243	0.36963207
14_2	9A_1	0.087199986	0.55114675
14_2	9L_2	0.092776775	0.47263741
14_2	9N_2	0.08811158	0.3155185
14_2	9V_4	0.07467234	0.50197995
14_2	9V_5	0.08654827	0.5631174
14_2	9V_6	0.041145265	0.45525777
14_2	Ala243	0.09389311	0.44318676
14_2	Ala292	0.092716634	0.47006744
14_2	BM4200	0.08021408	0.603894
14_2	BM6001	0.06944263	0.7427622
14_2	BS455	0.06589472	0.77475655
14_2	CDC1087-00	0.0658322	0.76856166
14_2	CDC1873-00	0.0681414	0.7609362
14_2	D39	0.066049695	0.7612355
14_2	G54	0.067092	0.7631138
14_2	GA04375	0.06770074	0.764779
14_2	GA07228	0.06559229	0.7680674
14_2	GA07643	0.066791	0.7659963
14_2	GA08780	0.06646711	0.75624835
14_2	GA11184	0.06535995	0.76485586
14_2	GA11304	0.06766188	0.75886506
14_2	GA11426	0.06729519	0.7567479
14_2	GA11663	0.066943705	0.7600835
14_2	GA13338	0.06549007	0.76872677
14_2	GA13455	0.06829411	0.7557105
14_2	GA13494	0.05936414	0.76451653
14_2	GA13637	0.06631684	0.7608491
14_2	GA13856	0.06541544	0.7704045
14_2	Greece6B-22	0.08865857	0.5958984
14_2	ICE11	0.083378255	0.46016955
14_2	ICE13	0.07468122	0.6778672
14_2	ICE22	0.101869166	0.40723813
14_2	ICE23	0.080843925	0.6481446
14_2	JJA	0.065948784	0.7618886
14_2	Kor_136	0.093204916	0.49944693
14_2	Maryland6B-17	0.09481615	0.50131315
14_2	NCTC7465	0.06614488	0.76494586
14_2	Netherlands14-35	0.01675111	0.5027003
14_2	Netherlands18C-36	0.083624005	0.62602234
14_2	Netherlands7F-39	0.08932787	0.55413795
14_2	PN1	0.079887986	0.6287326
14_2	PN2	0.07964647	0.6261363
14_2	R6	0.065800786	0.7627146
14_2	S-Africa19A-13	0.08858305	0.4037736
14_2	S-Africa6B-8	0.07571316	0.6303505
14_2	SA1	0.079939544	0.6049614
14_2	SA10	0.081472754	0.6207411
14_2	SA11	0.07468468	0.6173245
14_2	SA12	0.07520074	0.59934103
14_2	SA13	0.078389764	0.65470505
14_2	SA14	0.07981962	0.6176032
14_2	SA142_Croucher	0.07625699	0.60424864
14_2	SA15	0.07783967	0.6480609
14_2	SA151_Croucher	0.08086491	0.4909348
14_2	SA16	0.07721239	0.6644455
14_2	SA17	0.07657927	0.6526159
14_2	SA18	0.07912916	0.612154
14_2	SA19	0.08280569	0.60484684
14_2	SA20	0.07871586	0.6498289
14_2	SA21	0.0834648	0.6061562
14_2	SA22	0.07146168	0.6432421
14_2	SA23	0.078172326	0.6053136
14_2	SA24	0.0823676	0.58945537
14_2	SA25	0.080672026	0.59196687
14_2	SA26	0.07757777	0.6402943
14_2	SA27	0.080614924	0.61144125
14_2	SA28	0.07688224	0.63155746
14_2	SA3	0.08242571	0.6174596
14_2	SA31	0.077390134	0.6485419
14_2	SA32	0.07775515	0.65632343
14_2	SA34	0.07833636	0.62693727
14_2	SA35	0.079080045	0.6116189
14_2	SA36	0.07567954	0.6568863
14_2	SA37	0.07822949	0.6468568
14_2	SA38	0.078422785	0.65158147
14_2	SA39	0.07942045	0.64323944
14_2	SA4	0.082172096	0.62099195
14_2	SA41	0.076481104	0.6426356
14_2	SA42	0.078134954	0.64561164
14_2	SA43	0.08153188	0.61030596
14_2	SA44	0.07852125	0.64588416
14_2	SA45	0.079013824	0.6510657
14_2	SA47	0.084023416	0.59969974
14_2	SA48	0.08028692	0.64410424
14_2	SA49	0.07918382	0.61577535
14_2	SA5	0.08139682	0.6348511
14_2	SA51	0.079211056	0.6385038
14_2	SA52	0.08049059	0.62650025
14_2	SA53	0.081032515	0.61283094
14_2	SA54	0.07760602	0.64009774
14_2	SA55	0.07744455	0.6512524
14_2	SA56	0.08029777	0.6278194
14_2	SA57	0.08263934	0.61303806
14_2	SA58	0.07988298	0.6237303
14_2	SA59	0.07734668	0.65801936
14_2	SA6	0.08003324	0.63722646
14_2	SA60	0.08134204	0.59057844
14_2	SA61	0.08003068	0.63160264
14_2	SA62	0.08029425	0.6141081
14_2	SA63	0.06917912	0.6688968
14_2	SA64	0.07865614	0.64318377
14_2	SA66	0.07686722	0.6246675
14_2	SA67	0.07646978	0.6556803
14_2	SA68	0.08238435	0.57406163
14_2	SA69	0.08339119	0.61234856
14_2	SA7	0.0819903	0.6303546
14_2	SA70	0.07894105	0.6079962
14_2	SA71	0.07379091	0.6401874
14_2	SA72	0.08187866	0.58902943
14_2	SA73	0.07895315	0.64663094
14_2	SA74	0.07909191	0.6391025
14_2	SA75	0.08249414	0.62001586
14_2	SA76	0.079238236	0.6283419
14_2	SA77	0.0773018	0.6543006
14_2	SA78	0.07000756	0.6504842
14_2	SA79	0.07549572	0.6414409
14_2	SA8	0.08128488	0.63813543
14_2	SA80	0.07699931	0.6622961
14_2	SA81	0.073307276	0.64376944
14_2	SA82	0.073219955	0.60898423
14_2	SA83	0.074178636	0.64725816
14_2	SA84	0.07881373	0.63738555
14_2	SA9	0.07905722	0.62270796
14_2	SB33	0.07474285	0.56782985
14_2	SP14-BS292	0.065660655	0.7675237
14_2	SPnINV104B	0.066027045	0.76488996
14_2	SPnINV200	0.0656327	0.7656194
14_2	Sp99_4038	0.06590563	0.767234
14_2	Sp99_4039	0.06592584	0.7671112
14_2	Spain14-5	0.08436674	0.6365936
14_2	Spain23F-1	0.06706238	0.7580607
14_2	Spain6B-2	0.050698757	0.53306186
14_2	TIGR4	0.067100525	0.7586032
14_2	Taiwan19F-14	0.08158404	0.5733566
14_2	Taiwan23F-15	0.09307933	0.5188105
14_2	Tennessee14-18	0.081597745	0.36439043
14_2	Tennessee23F-4	0.09387469	0.52830166
14_2	USA18	0.02974379	0.49676734
14_2	USA2	0.096674144	0.49553233
14_2	USA20	0.08496684	0.58991134
14_2	USA23	0.07975155	0.6370741
14_2	USA24	0.08060402	0.6018201
14_2	USA26	0.07648027	0.666445
14_2	USA27	0.07555437	0.6695594
14_2	USA28	0.0753755	0.66705066
14_2	USA31	0.08109319	0.61137486
14_2	USA33	0.0799104	0.6359149
14_2	USA34	0.08212179	0.6023008
14_2	USA35	0.07495594	0.62591815
14_2	USA39	0.07987988	0.63025844
14_2	USA42	0.082377374	0.6183344
14_2	USA47	0.07402903	0.6387925
14_2	USA48	0.079292715	0.6285932
14_2	USA6	0.07485533	0.6129806
14_2	USA9	0.08777207	0.58587086
14_3	14_4	0.061976492	0.6575233
14_3	14_5	0.06493926	0.6387603
14_3	14_7	0.06360501	0.6312698
14_3	14_8	0.064985394	0.634547
14_3	14_9	0.0618459	0.63377196
14_3	17F_1	0.07734221	0.55677813
14_3	17F_2	0.06343293	0.6213524
14_3	17F_3	0.0628171	0.6236576
14_3	17F_4	0.06940836	0.5615297
14_3	18B_2	0.0838393	0.66912436
14_3	18C_2	0.08150387	0.6653224
14_3	18C_3	0.06934744	0.626843
14_3	18F_1	0.08455378	0.6853188
14_3	19F_10	0.062263966	0.65685695
14_3	19F_11	0.072392225	0.65181834
14_3	19F_5	0.06348956	0.6325285
14_3	19F_8	0.09225029	0.6754251
14_3	2231	0.06863284	0.6837089
14_3	22A_2	0.07752693	0.65480006
14_3	23A_2	0.07643646	0.68140113
14_3	23F_10	0.06641948	0.67266905
14_3	23F_4	0.07898307	0.67789114
14_3	23F_5	0.06437981	0.59480196
14_3	2859	0.056419253	0.7083653
14_3	2_2	0.07526535	0.62144804
14_3	2_3	0.06568283	0.6301471
14_3	35C_2	0.08861369	0.68723226
14_3	670	0.04847336	0.60511255
14_3	7A_2	0.043292344	0.4453668
14_3	7B_2	0.068163335	0.6384178
14_3	7F_2	0.080447376	0.6606491
14_3	7F_3	0.05612725	0.4290654
14_3	7F_4	0.08398503	0.6471205
14_3	9A_1	0.06875861	0.64328057
14_3	9L_2	0.06616831	0.6759591
14_3	9N_2	0.08306813	0.671859
14_3	9V_4	0.06780851	0.6307473
14_3	9V_5	0.059636593	0.65150374
14_3	9V_6	0.07743549	0.6592652
14_3	Ala243	0.0742991	0.6936462
14_3	Ala292	0.07240623	0.6764164
14_3	BM4200	0.053132176	0.66968834
14_3	BM6001	0.048805952	0.59431225
14_3	BS455	0.04759431	0.62119615
14_3	CDC1087-00	0.047433913	0.61030596
14_3	CDC1873-00	0.049097896	0.6045574
14_3	D39	0.04811567	0.598348
14_3	G54	0.047286272	0.60914266
14_3	GA04375	0.048454642	0.612805
14_3	GA07228	0.047069848	0.6107142
14_3	GA07643	0.048801422	0.608321
14_3	GA08780	0.047126472	0.60235995
14_3	GA11184	0.047152102	0.6042721
14_3	GA11304	0.048412323	0.6077324
14_3	GA11426	0.047814548	0.6033666
14_3	GA11663	0.047911704	0.6099756
14_3	GA13338	0.047555327	0.60719407
14_3	GA13455	0.048217	0.606184
14_3	GA13494	0.04559815	0.5954596
14_3	GA13637	0.048029244	0.5986539
14_3	GA13856	0.047708273	0.6061796
14_3	Greece6B-22	0.06735164	0.61876535
14_3	ICE11	0.06940371	0.60613275
14_3	ICE13	0.057632685	0.6098712
14_3	ICE22	0.07732797	0.66264987
14_3	ICE23	0.050919354	0.36146975
14_3	JJA	0.04797864	0.6030628
14_3	Kor_136	0.05081737	0.5674088
14_3	Maryland6B-17	0.07501215	0.6484597
14_3	NCTC7465	0.04741925	0.6108357
14_3	Netherlands14-35	0.072904944	0.61925113
14_3	Netherlands18C-36	0.06366688	0.58176094
14_3	Netherlands7F-39	0.06876004	0.6426476
14_3	PN1	0.053548276	0.6255801
14_3	PN2	0.05616778	0.6098118
14_3	R6	0.048005223	0.5993976
14_3	S-Africa19A-13	0.0698508	0.64285076
14_3	S-Africa6B-8	0.051879942	0.60255796
14_3	SA1	0.054801702	0.6095274
14_3	SA10	0.056616366	0.62245977
14_3	SA11	0.051524103	0.60487914
14_3	SA12	0.050240338	0.6277032
14_3	SA13	0.05547154	0.6096246
14_3	SA14	0.054977357	0.6131991
14_3	SA142_Croucher	0.050204277	0.63712806
14_3	SA15	0.05678171	0.5961641
14_3	SA151_Croucher	0.058557272	0.6592196
14_3	SA16	0.05340731	0.612795
14_3	SA17	0.056956947	0.5951181
14_3	SA18	0.05315417	0.60678947
14_3	SA19	0.055457473	0.62625027
14_3	SA20	0.05605507	0.6096319
14_3	SA21	0.058504462	0.6105796
14_3	SA22	0.052165627	0.6076581
14_3	SA23	0.053415477	0.6049937
14_3	SA24	0.058263063	0.6181372
14_3	SA25	0.054090023	0.6144693
14_3	SA26	0.055742323	0.6040103
14_3	SA27	0.054946065	0.6190161
14_3	SA28	0.053687155	0.60583544
14_3	SA3	0.057863533	0.6040735
14_3	SA31	0.05255133	0.6254158
14_3	SA32	0.05295956	0.63044524
14_3	SA34	0.05315453	0.59740347
14_3	SA35	0.055589437	0.59516627
14_3	SA36	0.053177774	0.6079729
14_3	SA37	0.053416908	0.6119767
14_3	SA38	0.054667354	0.61684775
14_3	SA39	0.054110527	0.6162007
14_3	SA4	0.056430638	0.6174781
14_3	SA41	0.055852175	0.5867227
14_3	SA42	0.054169595	0.6167167
14_3	SA43	0.056176364	0.59697235
14_3	SA44	0.054142892	0.6179924
14_3	SA45	0.055843294	0.60519475
14_3	SA47	0.05746025	0.6113633
14_3	SA48	0.056146324	0.609131
14_3	SA49	0.056191802	0.61512506
14_3	SA5	0.054928243	0.62403923
14_3	SA51	0.05574256	0.60756767
14_3	SA52	0.05570358	0.5963772
14_3	SA53	0.05463344	0.6021929
14_3	SA54	0.052618682	0.6122722
14_3	SA55	0.053964674	0.60946935
14_3	SA56	0.053833365	0.6235527
14_3	SA57	0.057510257	0.6175022
14_3	SA58	0.057525933	0.599548
14_3	SA59	0.054234385	0.6201769
14_3	SA6	0.054680288	0.6104638
14_3	SA60	0.05551392	0.6122117
14_3	SA61	0.05623144	0.6093547
14_3	SA62	0.054068685	0.62378204
14_3	SA63	0.052054048	0.592217
14_3	SA64	0.05414015	0.6089246
14_3	SA66	0.052277327	0.6115582
14_3	SA67	0.05268699	0.6155497
14_3	SA68	0.054737568	0.63863003
14_3	SA69	0.05689746	0.6223419
14_3	SA7	0.05723071	0.6250133
14_3	SA70	0.05349207	0.6015315
14_3	SA71	0.051236928	0.60404414
14_3	SA72	0.055835247	0.6191124
14_3	SA73	0.054141343	0.6123197
14_3	SA74	0.056319714	0.60622346
14_3	SA75	0.055948734	0.61831594
14_3	SA76	0.054577887	0.60315275
14_3	SA77	0.054529667	0.6088142
14_3	SA78	0.049746573	0.6038307
14_3	SA79	0.051995933	0.6031469
14_3	SA8	0.0567441	0.61916757
14_3	SA80	0.054632485	0.61071277
14_3	SA81	0.05187416	0.6009579
14_3	SA82	0.051244557	0.6095927
14_3	SA83	0.051145732	0.60099494
14_3	SA84	0.054595947	0.6103624
14_3	SA9	0.053718388	0.6119853
14_3	SB33	0.057655513	0.65306365
14_3	SP14-BS292	0.047496617	0.60761
14_3	SPnINV104B	0.048400044	0.602425
14_3	SPnINV200	0.047311902	0.6018305
14_3	Sp99_4038	0.046901345	0.6133587
14_3	Sp99_4039	0.046912372	0.6132494
14_3	Spain14-5	0.061796963	0.61770976
14_3	Spain23F-1	0.047970653	0.6076945
14_3	Spain6B-2	0.062413275	0.6350044
14_3	TIGR4	0.047587037	0.6083952
14_3	Taiwan19F-14	0.060538948	0.60182905
14_3	Taiwan23F-15	0.07568747	0.63255167
14_3	Tennessee14-18	0.07383877	0.6528585
14_3	Tennessee23F-4	0.06797832	0.66513574
14_3	USA18	0.07418895	0.649588
14_3	USA2	0.07111955	0.65346956
14_3	USA20	0.062766254	0.6107836
14_3	USA23	0.053997517	0.6241175
14_3	USA24	0.059146166	0.6059526
14_3	USA26	0.05456662	0.60781264
14_3	USA27	0.05354458	0.60790735
14_3	USA28	0.052629292	0.61677086
14_3	USA31	0.05564475	0.6093387
14_3	USA33	0.054495096	0.6199467
14_3	USA34	0.05860597	0.6078476
14_3	USA35	0.05221665	0.61018574
14_3	USA39	0.055370152	0.61246955
14_3	USA42	0.057370126	0.60650295
14_3	USA47	0.051386952	0.60825837
14_3	USA48	0.054723382	0.6259278
14_3	USA6	0.059522986	0.65095544
14_3	USA9	0.06415391	0.6408113
14_4	14_5	0.075576544	0.5876938
14_4	14_7	0.06543481	0.6287961
14_4	14_8	0.07723695	0.5962752
14_4	14_9	0.063830376	0.65252554
14_4	17F_1	0.08550042	0.55340487
14_4	17F_2	0.07014674	0.61467135
14_4	17F_3	0.07278389	0.55605936
14_4	17F_4	0.07222825	0.64734733
14_4	18B_2	0.09575492	0.46123993
14_4	18C_2	0.093725264	0.44129413
14_4	18C_3	0.075523734	0.60634935
14_4	18F_1	0.09792888	0.42970902
14_4	19F_10	0.07260847	0.584596
14_4	19F_11	0.060940504	0.40475893
14_4	19F_5	0.071422935	0.63093936
14_4	19F_8	0.10024673	0.42107052
14_4	2231	0.08015978	0.5489979
14_4	22A_2	0.08651048	0.5558398
14_4	23A_2	0.08866	0.52244335
14_4	23F_10	0.07866442	0.5397916
14_4	23F_4	0.09137136	0.46290135
14_4	23F_5	0.050986648	0.46325356
14_4	2859	0.0706476	0.57340896
14_4	2_2	0.0844357	0.55088305
14_4	2_3	0.07343924	0.6328739
14_4	35C_2	0.104354024	0.40534705
14_4	670	0.04852599	0.72956014
14_4	7A_2	0.083101094	0.5249571
14_4	7B_2	0.07792109	0.55729675
14_4	7F_2	0.09371358	0.45428717
14_4	7F_3	0.07629281	0.5436138
14_4	7F_4	0.093912244	0.43678027
14_4	9A_1	0.079933226	0.56230307
14_4	9L_2	0.07649231	0.53709316
14_4	9N_2	0.09857428	0.4140569
14_4	9V_4	0.07474929	0.6061972
14_4	9V_5	0.069591284	0.5902176
14_4	9V_6	0.089276254	0.40465492
14_4	Ala243	0.08988625	0.52149993
14_4	Ala292	0.08156335	0.5335024
14_4	BM4200	0.06336337	0.65139234
14_4	BM6001	0.048018336	0.7280078
14_4	BS455	0.048369706	0.73631144
14_4	CDC1087-00	0.04649651	0.7437117
14_4	CDC1873-00	0.04770726	0.7405172
14_4	D39	0.046862066	0.7314552
14_4	G54	0.04714626	0.7402335
14_4	GA04375	0.047261894	0.74419236
14_4	GA07228	0.045908988	0.7435431
14_4	GA07643	0.04850483	0.733331
14_4	GA08780	0.046755493	0.7341099
14_4	GA11184	0.046291947	0.7367383
14_4	GA11304	0.04821241	0.7335361
14_4	GA11426	0.04837382	0.7267077
14_4	GA11663	0.04739684	0.7335193
14_4	GA13338	0.04772657	0.7309667
14_4	GA13455	0.047736466	0.7349318
14_4	GA13494	0.04020357	0.730326
14_4	GA13637	0.046607316	0.73480666
14_4	GA13856	0.046927214	0.73955584
14_4	Greece6B-22	0.07298511	0.6092269
14_4	ICE11	0.052535295	0.4166535
14_4	ICE13	0.06228727	0.66477585
14_4	ICE22	0.08943224	0.518603
14_4	ICE23	0.06450665	0.64688826
14_4	JJA	0.04708594	0.7302829
14_4	Kor_136	0.076464534	0.597155
14_4	Maryland6B-17	0.08593762	0.5156238
14_4	NCTC7465	0.047484577	0.7351514
14_4	Netherlands14-35	0.07213491	0.5015874
14_4	Netherlands18C-36	0.06883007	0.6231425
14_4	Netherlands7F-39	0.07915759	0.56739116
14_4	PN1	0.06260306	0.6353611
14_4	PN2	0.062420845	0.64046276
14_4	R6	0.046741724	0.73216987
14_4	S-Africa19A-13	0.0542652	0.44343507
14_4	S-Africa6B-8	0.057080984	0.6445762
14_4	SA1	0.06218195	0.62242323
14_4	SA10	0.06294322	0.63941896
14_4	SA11	0.056984305	0.6292194
14_4	SA12	0.058379114	0.61539674
14_4	SA13	0.06246996	0.6453244
14_4	SA14	0.06143862	0.6374974
14_4	SA142_Croucher	0.05877918	0.62172514
14_4	SA15	0.062267005	0.6429489
14_4	SA151_Croucher	0.053957522	0.4621392
14_4	SA16	0.06041956	0.6545112
14_4	SA17	0.06270456	0.6330062
14_4	SA18	0.06078732	0.6265696
14_4	SA19	0.06575054	0.6250844
14_4	SA20	0.06294769	0.63980734
14_4	SA21	0.066548586	0.6206622
14_4	SA22	0.054751456	0.64046675
14_4	SA23	0.060336173	0.62644327
14_4	SA24	0.06655568	0.61099184
14_4	SA25	0.06180185	0.62743604
14_4	SA26	0.061313152	0.63900054
14_4	SA27	0.065396786	0.6113763
14_4	SA28	0.060815156	0.63318074
14_4	SA3	0.06586611	0.61743116
14_4	SA31	0.060711324	0.6499264
14_4	SA32	0.06255311	0.6439296
14_4	SA34	0.058218658	0.6517316
14_4	SA35	0.062419653	0.6179583
14_4	SA36	0.061356544	0.6387482
14_4	SA37	0.060029745	0.65165657
14_4	SA38	0.06128061	0.65365624
14_4	SA39	0.060992718	0.65265846
14_4	SA4	0.06349951	0.6420933
14_4	SA41	0.060549498	0.63804126
14_4	SA42	0.061648488	0.6452334
14_4	SA43	0.062957466	0.62360716
14_4	SA44	0.06404805	0.6304631
14_4	SA45	0.06238109	0.6448376
14_4	SA47	0.06480873	0.6325531
14_4	SA48	0.06209898	0.6468581
14_4	SA49	0.06147194	0.64435947
14_4	SA5	0.06264311	0.6485106
14_4	SA51	0.062408805	0.63892674
14_4	SA52	0.061510026	0.64135295
14_4	SA53	0.061175227	0.6301031
14_4	SA54	0.06106776	0.63261724
14_4	SA55	0.0584839	0.66365516
14_4	SA56	0.063384056	0.63182443
14_4	SA57	0.06656271	0.6074743
14_4	SA58	0.06295043	0.63536644
14_4	SA59	0.061294496	0.6512575
14_4	SA6	0.061323285	0.6487496
14_4	SA60	0.06354481	0.6163832
14_4	SA61	0.063253224	0.62785536
14_4	SA62	0.06387216	0.6191096
14_4	SA63	0.05219251	0.6559055
14_4	SA64	0.06012708	0.652156
14_4	SA66	0.05869758	0.63803864
14_4	SA67	0.05874169	0.65725845
14_4	SA68	0.06714201	0.5955603
14_4	SA69	0.06536049	0.62391204
14_4	SA7	0.06636828	0.626235
14_4	SA70	0.061272323	0.6118959
14_4	SA71	0.058835566	0.625044
14_4	SA72	0.06483239	0.6161836
14_4	SA73	0.060212016	0.65479875
14_4	SA74	0.06183511	0.64266086
14_4	SA75	0.06657362	0.6027632
14_4	SA76	0.061345935	0.6331985
14_4	SA77	0.062153995	0.63311255
14_4	SA78	0.05236417	0.65167856
14_4	SA79	0.05897665	0.6305208
14_4	SA8	0.0632835	0.646736
14_4	SA80	0.059176445	0.65953994
14_4	SA81	0.05672586	0.6343051
14_4	SA82	0.0572626	0.62023616
14_4	SA83	0.059060276	0.6279038
14_4	SA84	0.062586606	0.63314795
14_4	SA9	0.061802387	0.62673473
14_4	SB33	0.06739354	0.61561394
14_4	SP14-BS292	0.047966182	0.7293148
14_4	SPnINV104B	0.04630345	0.742525
14_4	SPnINV200	0.047531962	0.7290994
14_4	Sp99_4038	0.045918703	0.74419713
14_4	Sp99_4039	0.04591149	0.7442864
14_4	Spain14-5	0.06697768	0.62552303
14_4	Spain23F-1	0.047420323	0.73152804
14_4	Spain6B-2	0.071392	0.5569049
14_4	TIGR4	0.047998667	0.7271594
14_4	Taiwan19F-14	0.054801524	0.49839473
14_4	Taiwan23F-15	0.0851081	0.5052307
14_4	Tennessee14-18	0.08698028	0.5169649
14_4	Tennessee23F-4	0.07736194	0.58033776
14_4	USA18	0.08480978	0.4486645
14_4	USA2	0.08294487	0.55993295
14_4	USA20	0.066862345	0.61433893
14_4	USA23	0.059664845	0.66159
14_4	USA24	0.06672883	0.6043104
14_4	USA26	0.05981058	0.65280825
14_4	USA27	0.059396327	0.65246737
14_4	USA28	0.05931866	0.6543648
14_4	USA31	0.06260973	0.63321066
14_4	USA33	0.06121874	0.6454008
14_4	USA34	0.06429613	0.6273017
14_4	USA35	0.059018075	0.6249074
14_4	USA39	0.062132955	0.6420108
14_4	USA42	0.062740445	0.6301306
14_4	USA47	0.05634767	0.6293062
14_4	USA48	0.06327206	0.6328043
14_4	USA6	0.06428611	0.60619277
14_4	USA9	0.07232934	0.5854797
14_5	14_7	0.067236304	0.57419145
14_5	14_8	0.07463837	0.61601806
14_5	14_9	0.0692932	0.6243591
14_5	17F_1	0.081198156	0.59737957
14_5	17F_2	0.070132315	0.63525665
14_5	17F_3	0.06974727	0.57882833
14_5	17F_4	0.07035828	0.6152023
14_5	18B_2	0.08972359	0.65268564
14_5	18C_2	0.08136243	0.5556747
14_5	18C_3	0.07340419	0.46523583
14_5	18F_1	0.08163279	0.59469056
14_5	19F_10	0.06322563	0.6472831
14_5	19F_11	0.07877648	0.6267694
14_5	19F_5	0.06607902	0.61482453
14_5	19F_8	0.04109645	0.6589903
14_5	2231	0.050061345	0.45669037
14_5	22A_2	0.085350156	0.6091107
14_5	23A_2	0.079782486	0.49939483
14_5	23F_10	0.074150264	0.6548128
14_5	23F_4	0.080153525	0.6131704
14_5	23F_5	0.06865841	0.5945308
14_5	2859	0.06343067	0.6641511
14_5	2_2	0.078442216	0.5832862
14_5	2_3	0.068036914	0.61179924
14_5	35C_2	0.09452814	0.6565762
14_5	670	0.04984343	0.5976608
14_5	7A_2	0.08164203	0.62455726
14_5	7B_2	0.052450657	0.34862548
14_5	7F_2	0.08591038	0.61502206
14_5	7F_3	0.07193726	0.64165807
14_5	7F_4	0.051701963	0.52523243
14_5	9A_1	0.07040781	0.5865767
14_5	9L_2	0.071051955	0.62555504
14_5	9N_2	0.09172714	0.610458
14_5	9V_4	0.07343626	0.6138226
14_5	9V_5	0.063629806	0.6612867
14_5	9V_6	0.0827378	0.62358344
14_5	Ala243	0.07051301	0.6531268
14_5	Ala292	0.0765903	0.58712184
14_5	BM4200	0.05606532	0.6462341
14_5	BM6001	0.050257504	0.60545
14_5	BS455	0.042717278	0.5951339
14_5	CDC1087-00	0.049663246	0.6114514
14_5	CDC1873-00	0.050539374	0.6164773
14_5	D39	0.0493474	0.60542655
14_5	G54	0.049966812	0.60209084
14_5	GA04375	0.05023372	0.6216281
14_5	GA07228	0.049146473	0.61189306
14_5	GA07643	0.05008161	0.61114514
14_5	GA08780	0.048520505	0.6134032
14_5	GA11184	0.048351765	0.6134923
14_5	GA11304	0.0499506	0.59634566
14_5	GA11426	0.049274325	0.6111885
14_5	GA11663	0.04955548	0.60255796
14_5	GA13338	0.041986763	0.5835819
14_5	GA13455	0.049467504	0.60968995
14_5	GA13494	0.048787892	0.60680413
14_5	GA13637	0.049170017	0.60913974
14_5	GA13856	0.049864173	0.59805536
14_5	Greece6B-22	0.067304194	0.63793766
14_5	ICE11	0.076054454	0.590312
14_5	ICE13	0.052545846	0.5859878
14_5	ICE22	0.077732146	0.5268566
14_5	ICE23	0.0628382	0.6492336
14_5	JJA	0.049418807	0.60117143
14_5	Kor_136	0.073035836	0.7043052
14_5	Maryland6B-17	0.07551795	0.56886303
14_5	NCTC7465	0.04948592	0.6092734
14_5	Netherlands14-35	0.0806939	0.5830678
14_5	Netherlands18C-36	0.06534338	0.6108632
14_5	Netherlands7F-39	0.07469165	0.4673444
14_5	PN1	0.059557676	0.5893333
14_5	PN2	0.059629798	0.5803097
14_5	R6	0.049293935	0.6060039
14_5	S-Africa19A-13	0.07855177	0.5907838
14_5	S-Africa6B-8	0.052847624	0.5734977
14_5	SA1	0.058585882	0.56496125
14_5	SA10	0.05891466	0.5893806
14_5	SA11	0.055803895	0.57693315
14_5	SA12	0.057082474	0.58069634
14_5	SA13	0.058625698	0.5880966
14_5	SA14	0.05839461	0.5783475
14_5	SA142_Croucher	0.05509901	0.6011581
14_5	SA15	0.058103025	0.58991444
14_5	SA151_Croucher	0.065698266	0.6300632
14_5	SA16	0.058250427	0.57635415
14_5	SA17	0.05895233	0.5789238
14_5	SA18	0.057344675	0.57167566
14_5	SA19	0.06065601	0.587263
14_5	SA20	0.059085846	0.58578306
14_5	SA21	0.062231123	0.5752947
14_5	SA22	0.059132814	0.57826287
14_5	SA23	0.05876416	0.5668248
14_5	SA24	0.06217909	0.5824257
14_5	SA25	0.058080792	0.57188255
14_5	SA26	0.05933523	0.5670228
14_5	SA27	0.051915288	0.5744066
14_5	SA28	0.051025867	0.5769001
14_5	SA3	0.060060978	0.5807369
14_5	SA31	0.058261633	0.58038926
14_5	SA32	0.059122622	0.58239007
14_5	SA34	0.055950105	0.5756986
14_5	SA35	0.058451355	0.5712998
14_5	SA36	0.057529926	0.5907321
14_5	SA37	0.056712627	0.5763116
14_5	SA38	0.05787748	0.5899571
14_5	SA39	0.057665765	0.5783287
14_5	SA4	0.05901444	0.58340394
14_5	SA41	0.05687374	0.5791522
14_5	SA42	0.05894965	0.57908344
14_5	SA43	0.058122218	0.5683805
14_5	SA44	0.058535635	0.5800351
14_5	SA45	0.059657097	0.5765839
14_5	SA47	0.06189066	0.56064224
14_5	SA48	0.057430148	0.58335435
14_5	SA49	0.06046903	0.5789223
14_5	SA5	0.05777681	0.58938515
14_5	SA51	0.0599252	0.5736071
14_5	SA52	0.058627725	0.5831375
14_5	SA53	0.05928856	0.5619841
14_5	SA54	0.057163775	0.5800787
14_5	SA55	0.058471143	0.58630925
14_5	SA56	0.05864817	0.5894096
14_5	SA57	0.06280011	0.567809
14_5	SA58	0.059284627	0.57122326
14_5	SA59	0.059355617	0.5832475
14_5	SA6	0.057941973	0.57237554
14_5	SA60	0.06189686	0.5612004
14_5	SA61	0.060539186	0.5789254
14_5	SA62	0.06034273	0.5662319
14_5	SA63	0.054873347	0.59623015
14_5	SA64	0.05708748	0.5732615
14_5	SA66	0.056769848	0.57789433
14_5	SA67	0.057599783	0.5873749
14_5	SA68	0.061186016	0.5819692
14_5	SA69	0.061401844	0.5742737
14_5	SA7	0.061289847	0.5791162
14_5	SA70	0.05657041	0.57671136
14_5	SA71	0.05644089	0.56481254
14_5	SA72	0.060136437	0.58382946
14_5	SA73	0.05752611	0.5824661
14_5	SA74	0.059636474	0.57554084
14_5	SA75	0.061376512	0.5674892
14_5	SA76	0.05502194	0.5850496
14_5	SA77	0.05891788	0.5689608
14_5	SA78	0.054467022	0.5724343
14_5	SA79	0.05593735	0.58037674
14_5	SA8	0.06068194	0.56971467
14_5	SA80	0.057818472	0.58197856
14_5	SA81	0.056618154	0.56425893
14_5	SA82	0.05493039	0.5842469
14_5	SA83	0.055139363	0.57807946
14_5	SA84	0.050459743	0.5696971
14_5	SA9	0.05699396	0.5772805
14_5	SB33	0.06115377	0.633317
14_5	SP14-BS292	0.04181373	0.58555984
14_5	SPnINV104B	0.0497216	0.60257125
14_5	SPnINV200	0.042003512	0.5820453
14_5	Sp99_4038	0.049076796	0.6132997
14_5	Sp99_4039	0.049066067	0.61340606
14_5	Spain14-5	0.05671543	0.6208271
14_5	Spain23F-1	0.04959911	0.600183
14_5	Spain6B-2	0.0658443	0.60196364
14_5	TIGR4	0.049584985	0.60169137
14_5	Taiwan19F-14	0.065592825	0.5847488
14_5	Taiwan23F-15	0.048667252	0.3776576
14_5	Tennessee14-18	0.080546916	0.6113286
14_5	Tennessee23F-4	0.07102555	0.54644954
14_5	USA18	0.08293891	0.5865721
14_5	USA2	0.07853633	0.62508714
14_5	USA20	0.069368124	0.6141038
14_5	USA23	0.0587098	0.5865967
14_5	USA24	0.063839436	0.5572918
14_5	USA26	0.05816573	0.5726329
14_5	USA27	0.056180835	0.5928546
14_5	USA28	0.056480587	0.5875835
14_5	USA31	0.060921848	0.5712217
14_5	USA33	0.060176373	0.5695355
14_5	USA34	0.061417937	0.56733805
14_5	USA35	0.054757655	0.57316315
14_5	USA39	0.058112144	0.58450174
14_5	USA42	0.05973506	0.57943684
14_5	USA47	0.05768156	0.5591636
14_5	USA48	0.0574587	0.6117516
14_5	USA6	0.067914605	0.60278237
14_5	USA9	0.053413272	0.37696213
14_7	14_8	0.073574424	0.60428095
14_7	14_9	0.061515212	0.61211365
14_7	17F_1	0.07891518	0.5571717
14_7	17F_2	0.07047671	0.6283916
14_7	17F_3	0.06665707	0.60446477
14_7	17F_4	0.068716824	0.583122
14_7	18B_2	0.08938408	0.6290981
14_7	18C_2	0.08168757	0.6082642
14_7	18C_3	0.07064605	0.56212246
14_7	18F_1	0.08461249	0.6331494
14_7	19F_10	0.06480402	0.6381906
14_7	19F_11	0.079375565	0.63086116
14_7	19F_5	0.06726557	0.60430306
14_7	19F_8	0.087287664	0.6497482
14_7	2231	0.06983924	0.61601806
14_7	22A_2	0.080393195	0.6350641
14_7	23A_2	0.07834238	0.59926355
14_7	23F_10	0.07625234	0.6401446
14_7	23F_4	0.045230746	0.5623007
14_7	23F_5	0.06901997	0.594561
14_7	2859	0.06540829	0.6494239
14_7	2_2	0.07766932	0.5984809
14_7	2_3	0.06781906	0.61642885
14_7	35C_2	0.09557921	0.6385428
14_7	670	0.051187694	0.58521307
14_7	7A_2	0.08119702	0.63148767
14_7	7B_2	0.06879014	0.5784039
14_7	7F_2	0.08282328	0.6396721
14_7	7F_3	0.07181382	0.64284146
14_7	7F_4	0.0835523	0.5876264
14_7	9A_1	0.050578296	0.35819346
14_7	9L_2	0.047831535	0.47193527
14_7	9N_2	0.08882189	0.6276686
14_7	9V_4	0.06906974	0.6279743
14_7	9V_5	0.06510973	0.64131427
14_7	9V_6	0.08231634	0.62245834
14_7	Ala243	0.07961416	0.6446066
14_7	Ala292	0.027045429	0.5430588
14_7	BM4200	0.055315435	0.6540718
14_7	BM6001	0.05090338	0.58295
14_7	BS455	0.05077547	0.60198736
14_7	CDC1087-00	0.050844073	0.59969974
14_7	CDC1873-00	0.051704466	0.5975232
14_7	D39	0.05092132	0.5840027
14_7	G54	0.050895512	0.59989756
14_7	GA04375	0.05181527	0.59850323
14_7	GA07228	0.04989177	0.5987211
14_7	GA07643	0.051639974	0.5935123
14_7	GA08780	0.050243318	0.58802927
14_7	GA11184	0.04997754	0.5914115
14_7	GA11304	0.05103916	0.59563994
14_7	GA11426	0.05069709	0.58605856
14_7	GA11663	0.051112235	0.5900059
14_7	GA13338	0.050423443	0.5952836
14_7	GA13455	0.051157057	0.5920533
14_7	GA13494	0.044437885	0.5555558
14_7	GA13637	0.051264703	0.5763116
14_7	GA13856	0.051440656	0.5916362
14_7	Greece6B-22	0.0709874	0.59942734
14_7	ICE11	0.07579708	0.5899068
14_7	ICE13	0.05864787	0.60964787
14_7	ICE22	0.07881266	0.5920624
14_7	ICE23	0.064216316	0.6337529
14_7	JJA	0.050454676	0.5842453
14_7	Kor_136	0.07395136	0.7019018
14_7	Maryland6B-17	0.04630673	0.41055006
14_7	NCTC7465	0.04990846	0.5994631
14_7	Netherlands14-35	0.07082069	0.6077937
14_7	Netherlands18C-36	0.06612396	0.5659336
14_7	Netherlands7F-39	0.07228202	0.56870276
14_7	PN1	0.057453334	0.601977
14_7	PN2	0.05797535	0.6047425
14_7	R6	0.050837457	0.5844153
14_7	S-Africa19A-13	0.078103185	0.62661266
14_7	S-Africa6B-8	0.0542776	0.5814266
14_7	SA1	0.058202863	0.58242726
14_7	SA10	0.061172426	0.5882834
14_7	SA11	0.05423826	0.5709826
14_7	SA12	0.051404893	0.60316753
14_7	SA13	0.058597565	0.59523094
14_7	SA14	0.056714356	0.6021574
14_7	SA142_Croucher	0.052899778	0.6075108
14_7	SA15	0.058936894	0.59046125
14_7	SA151_Croucher	0.066731036	0.6345674
14_7	SA16	0.056880116	0.59411466
14_7	SA17	0.058695376	0.58564293
14_7	SA18	0.057975948	0.5742136
14_7	SA19	0.060355544	0.5955378
14_7	SA20	0.058909535	0.5930074
14_7	SA21	0.0613966	0.5921837
14_7	SA22	0.050473094	0.5783334
14_7	SA23	0.056369364	0.58148575
14_7	SA24	0.06213206	0.58630157
[truncated: 17,112 more rows]
